# Supplementary material for: Silencing of core transcription factors in human EC cells highlights the importance of autocrine FGF signaling for self-renewal
Source: BMC Dev Biol. 2007 May 16;7:46. doi: 10.1186/1471-213X-7-46 (PMC1885259; doi:10.1186/1471-213X-7-46)
Supplement: Additional file 4 — Differentially expressed genes in the OCT4, NANOG, and SOX2 knock-downs. (A) up and (B) down in the OCT4 RNAi samples, (C) up and (D) down in the NANOG knock-down, (E) up and (F) down with silencing of SOX2. The expression of genes was required to change at least 1.5-fold at P < 0.01, according to two statistical tests. Specific gene expression in hES cells (ratio > 3 vs. universal RNA) and hESC ChIP-chip data from [8] are indicated in the last columns. [file 1471-213X-7-46-S4.zip]

Archive with 1 entries (1 files):
- Table_S1.xls
