# Supplementary material for: Silencing of core transcription factors in human EC cells highlights the importance of autocrine FGF signaling for self-renewal
Source: BMC Dev Biol. 2007 May 16;7:46. doi: 10.1186/1471-213X-7-46 (PMC1885259; doi:10.1186/1471-213X-7-46)
Supplement: Additional file 4 — Differentially expressed genes in the OCT4, NANOG, and SOX2 knock-downs. (A) up and (B) down in the OCT4 RNAi samples, (C) up and (D) down in the NANOG knock-down, (E) up and (F) down with silencing of SOX2. The expression of genes was required to change at least 1.5-fold at P < 0.01, according to two statistical tests. Specific gene expression in hES cells (ratio > 3 vs. universal RNA) and hESC ChIP-chip data from [8] are indicated in the last columns. [file 1471-213X-7-46-S4.zip › Table_S1.xls]

## Sheet: A up in OCT4 kd
Table S1 A				Signal	Signal	Ratio	P value	P value	Ratio		ChIP-chip data Boyer et al.
REF_ID	SYMBOL	GENE_NAME	GB_ACC	mock	OCT4 kd	OCT4 / mock	t-test	Ill.cust.	hESCs / uniRNA	OCT4	NANOG	SOX2
GI_6226959-S	A2M	alpha-2-macroglobulin	NM_000014	20	93.277	4.66385	9.89324e-05	9.05514e-27
GI_21536375-S	ABCA1	ATP-binding cassette, sub-family A, member 1	NM_005502	76.6165	121.579	1.58685	0.00232023	3.72498e-07
GI_4501848-S	ABCA3	ATP-binding cassette, sub-family A, member 3	NM_001089	20.4881	43.3044	2.11364	2.31122e-05	0.00131157
GI_7262392-S	ABCD1	ATP-binding cassette, sub-family D, member 1	NM_000033	20	41.908	2.0954	5.6132e-05	3.716e-05
GI_31542788-S	ABHD7	abhydrolase domain containing 7	NM_173567	35.1478	111.364	3.16845	0.000598862	8.22928e-14
GI_6382057-A	ABL1	v-abl Abelson murine leukemia viral oncogene homolog 1, transcript variant b	NM_007313	86.9524	161.293	1.85496	0.00423385	8.78444e-08
GI_21284386-A	ABLIM1	actin binding LIM protein 1, transcript variant ABLIM-s	NM_006720	580.19	1024.06	1.76504	0.000757264	3.88294e-20		-	-	+
GI_38679953-A	ABR	active BCR-related gene, transcript variant 2	NM_001092	190.881	485.637	2.54419	0.000186645	8.43923e-38
GI_6912517-S	ACATE2	likely ortholog of mouse acyl-Coenzyme A thioesterase 2, mitochondrial	NM_012332	147.87	224.085	1.51542	0.00222785	1.06369e-08
GI_8922074-S	ACK1	activated Cdc42-associated kinase 1	NM_005781	162.372	323.112	1.98995	0.000747588	1.08895e-18
GI_4501870-S	ACOX3	acyl-Coenzyme A oxidase 3, pristanoyl	NM_003501	38.7381	83.289	2.15005	0.000760497	2.93088e-08
GI_5016087-S	ACTA1	actin, alpha 1, skeletal muscle	NM_001100	32.6797	161.342	4.93707	5.56397e-05	7.356e-38	112.281
GI_4501882-S	ACTA2	actin, alpha 2, smooth muscle, aorta	NM_001613	20	451.335	22.5667	2.40111e-05	7.356e-38
GI_10938011-S	ACTC	actin, alpha, cardiac muscle	NM_005159	20	183.873	9.19365	2.16385e-07	7.356e-38	138.423
GI_11038625-S	ACTG2	actin, gamma 2, smooth muscle, enteric	NM_001615	46.4301	82.7846	1.78299	5.38119e-05	3.69641e-06	31.238
GI_34452697-S	ACTN4	actinin, alpha 4	NM_004924	645.56	1448.79	2.24424	1.66984e-05	7.356e-38
GI_10862690-S	ACVR1	activin A receptor, type I	NM_001105	639.515	1069.37	1.67216	3.42871e-05	3.12033e-35
GI_23510354-S	AD031	AD031 protein	NM_032021	45.9167	77.132	1.67982	0.00140387	6.03292e-05	5.08555
GI_19923728-S	AD158	hypothetical protein AD158	NM_032270	75.985	210.676	2.7726	2.04964e-05	7.356e-38
GI_15451843-I	ADAM19	a disintegrin and metalloproteinase domain 19, transcript variant 2	NM_033274	67.9469	687.148	10.113	6.611e-06	7.356e-38	13.1057
GI_40806186-I	ADAMTS18	a disintegrin-like and metalloprotease with thrombospondin type 1 motif, 18, transcript variant 1	NM_199355	20	38.1469	1.90735	0.00095405	2.76271e-10
GI_33624895-I	ADAMTS9	a disintegrin-like and metalloprotease with thrombospondin type 1 motif, 9, transcript variant 1	NM_182920	34.7325	79.7481	2.29607	0.000476438	1.12342e-08
GI_10947058-S	ADCY3	adenylate cyclase 3	NM_004036	240.387	410.258	1.70666	0.00102573	1.96713e-16
GI_21071019-A	ADCY6	adenylate cyclase 6, transcript variant 2	NM_020983	20	35.0874	1.75437	0.000756014	0.00180376
GI_45593148-A	ADD3	adducin 3, transcript variant 2	NM_019903	280.539	465.51	1.65934	0.000261184	2.33296e-19		+	+	+
GI_45580743-I	ADD3	adducin 3, transcript variant 1	NM_016824	77.5809	141.397	1.82257	0.00316832	3.28836e-08		+	+	+
GI_4501946-S	ADORA1	adenosine A1 receptor	NM_000674	20	41.7511	2.08756	0.00188838	0.000117562
GI_7656878-S	AF5Q31	ALL1 fused gene from 5q31	NM_014423	20	39.0029	1.95014	0.000269647	3.9501e-05
GI_22748838-S	AHSA2	AHA1, activator of heat shock 90kDa protein ATPase homolog 2	NM_152392	103.982	188.115	1.80911	0.00229726	3.68409e-10
GI_21493023-A	AKAP12	A kinase anchor protein 12, transcript variant 2	NM_144497	254.868	640.195	2.51187	0.000324992	7.48404e-30
GI_21493021-I	AKAP12	A kinase anchor protein 12, transcript variant 1	NM_005100	82.0814	142.613	1.73746	0.00795249	7.97171e-06	3.07444
GI_31563332-A	AKAP13	A kinase anchor protein 13, transcript variant 3	NM_144767	263.657	460.332	1.74595	0.000404225	4.1004e-25
GI_24497580-S	AKR1C1	aldo-keto reductase family 1, member C1-hydroxysteroid dehydrogenase)	NM_001353	26.1268	73.5437	2.81488	0.00374229	9.15843e-07
GI_45446741-S	AKR1C2	aldo-keto reductase family 1, member C2, transcript variant 1	NM_001354	20.402	123.863	6.07112	0.000792842	3.64759e-16
GI_24497582-S	AKR1C3	aldo-keto reductase family 1, member C3	NM_003739	20	67.4741	3.37371	2.11887e-05	1.46191e-13
GI_4885060-S	AKT1	v-akt murine thymoma viral oncogene homolog 1	NM_005163	47.1343	86.0054	1.82469	0.0024088	5.98086e-06
GI_32307162-A	AKT3	v-akt murine thymoma viral oncogene homolog 3, transcript variant 2	NM_181690	20	32.9746	1.64873	0.00738946	0.00127312
GI_29540565-A	ALEX3	ALEX3 protein, transcript variant 3	NM_177948	170.45	329.097	1.93075	0.000173491	4.77322e-29
GI_40316934-S	ALS2	amyotrophic lateral sclerosis 2	NM_020919	586.608	1153.93	1.96712	4.80774e-05	7.356e-38
GI_21071000-I	AMFR	autocrine motility factor receptor, transcript variant 1	NM_001144	20	41.6375	2.08188	0.00338481	0.00218416
GI_40556374-S	AMIGO2	amphoterin induced gene 2	NM_181847	20	50.7304	2.53652	0.00152706	4.52032e-08		+	+	-
GI_19111149-S	AMOT	angiomotin	NM_133265	178.601	1087.95	6.09151	2.08971e-05	7.356e-38		-	+	-
GI_34577067-S	ANGPTL2	angiopoietin-like 2	NM_012098	59.5846	115.569	1.93958	0.00039148	3.43481e-11
GI_38327521-S	ANKRD1	ankyrin repeat domain 1	NM_014391	20	1464.37	73.2185	0.00162784	3.69205e-14	3.85664	+	+	+
GI_38683806-S	ANKRD17	ankyrin repeat domain 17, transcript variant 1	NM_032217	193.642	303.592	1.5678	0.000542525	1.13065e-14
GI_42657528-S	ANKRD6	ankyrin repeat domain 6	XM_376519	49.6159	101.37	2.0431	0.0016141	8.71661e-08
GI_31657093-S	ANLN	anillin, actin binding protein	NM_018685	267.255	521.981	1.95312	0.00348904	9.41546e-10
GI_14149903-I	ANTXR1	anthrax toxin receptor 1, transcript variant 1	NM_032208	159.35	485.89	3.0492	1.33176e-05	7.356e-38
GI_17158002-S	ANTXR2	anthrax toxin receptor 2	NM_058172	20	41.0037	2.05018	0.0020901	0.000305759
GI_4502100-S	ANXA1	annexin A1	NM_000700	257.214	2899.62	11.2732	3.34077e-05	7.356e-38		-	+	-
GI_22165429-A	ANXA11	annexin A11, transcript variant a	NM_001157	579.13	938.753	1.62097	0.00135521	3.2763e-14
GI_4826642-S	ANXA3	annexin A3	NM_005139	31.4325	434.131	13.8115	5.82057e-05	7.356e-38	4.99203
GI_4809272-S	ANXA4	annexin A4	NM_001153	92.5782	298.317	3.22232	0.000491296	2.4077e-23
GI_4502112-S	ANXA8	annexin A8	NM_001630	20	48.7653	2.43827	0.000719443	1.37205e-08		-	+	-
GI_4502102-S	ANXA9	annexin A9	NM_003568	50.9073	77.0809	1.51414	0.00104872	0.00084933
GI_14916516-S	AP1M2	adaptor-related protein complex 1, mu 2 subunit	NM_005498	384.029	930.051	2.42182	3.83845e-05	7.356e-38	9.03837
GI_16950627-I	AP1S1	adaptor-related protein complex 1, sigma 1 subunit, transcript variant 2	NM_057089	303.093	525.742	1.73459	5.83611e-05	1.40332e-31
GI_16950626-I	AP1S1	adaptor-related protein complex 1, sigma 1 subunit, transcript variant 1	NM_001283	112.478	191.856	1.70572	0.000670219	9.58394e-13
GI_16950626-A	AP1S1	adaptor-related protein complex 1, sigma 1 subunit, transcript variant 1	NM_001283	90.6558	154.335	1.70243	7.02047e-05	1.35317e-11
GI_32483362-A	APAF1	apoptotic protease activating factor, transcript variant 5	NM_181869	209.782	430.736	2.05326	0.000302966	3.12053e-29
GI_18104961-S	APPBP2	amyloid beta precursor protein binding protein 2	NM_006380	23.6314	56.1801	2.37735	0.00645184	0.000112636
GI_9506652-S	ARFRP2	ADP-ribosylation factor related protein 2	NM_019087	32.8142	65.526	1.99688	0.00444516	0.000124479
GI_42716309-S	ARHB	ras homolog gene family, member B	NM_004040	20	76.4689	3.82345	0.00244811	2.8398e-09
GI_34222243-S	ARHC	ras homolog gene family, member C	NM_175744	1955.74	2947.61	1.50716	8.09669e-05	5.20301e-27
GI_21361257-S	ARHE	ras homolog gene family, member E	NM_005168	98.0004	322.795	3.29381	8.17744e-05	7.356e-38
GI_34147601-S	ARHGDIA	Rho GDP dissociation inhibitor alpha	NM_004309	691.067	1146.85	1.65954	0.00207135	1.46168e-12
GI_10835001-S	ARHGDIB	Rho GDP dissociation inhibitor beta	NM_001175	103.026	402.816	3.90985	2.43353e-05	7.356e-38
GI_21361457-S	ARHGEF17	Rho guanine nucleotide exchange factor 17	NM_014786	20	50.2168	2.51084	0.000222432	1.00358e-13		-	-	+
GI_40255148-S	ARHGEF19	Rho guanine nucleotide exchange factor 19	NM_153213	27.0098	55.1401	2.04148	0.00678936	0.000831674	6.7568
GI_9506400-S	ARHGEF3	Rho guanine nucleotide exchange factor 3	NM_019555	102.64	250.095	2.43662	0.000773172	4.0034e-18
GI_15011978-A	ARHGEF4	Rho guanine nucleotide exchange factor 4, transcript variant 1	NM_015320	166.571	363.102	2.17986	0.000177417	8.202e-33
GI_19747277-S	ARHU	ras homolog gene family, member U	NM_021205	125.208	890.231	7.11002	1.2669e-06	7.356e-38
GI_4885192-S	ARID3A	AT rich interactive domain 3A	NM_005224	298.021	787.161	2.64129	7.52035e-06	7.356e-38	3.45601
GI_7662169-S	ARK5	KIAA0537 gene product	NM_014840	129.249	509.861	3.9448	3.97335e-05	7.356e-38
GI_42794776-S	ARL2BP	ADP-ribosylation factor-like 2 binding protein	NM_012106	285.265	473.781	1.66085	8.48234e-05	3.10389e-26
GI_38569403-S	ARL7	ADP-ribosylation factor-like 7	NM_005737	20	130.368	6.5184	0.000882535	3.29535e-16
GI_42716310-S	ARNTL	aryl hydrocarbon receptor nuclear translocator-like	NM_001178	57.887	237.817	4.1083	2.59602e-05	7.356e-38
GI_22907055-S	ARPC1B	actin related protein 2/3 complex, subunit 1B, 41kDa	NM_005720	746.161	1159.83	1.5544	0.00274753	5.32074e-11
GI_23238212-S	ARPC5	actin related protein 2/3 complex, subunit 5, 16kDa	NM_005717	1655.89	3347.18	2.02138	0.000144735	7.356e-38		+	-	-
GI_30089927-A	ASAH1	N-acylsphingosine amidohydrolase 1, transcript variant 1	NM_177924	101.948	192.984	1.89297	0.000898484	1.26917e-14		-	+	-
GI_29570781-S	ASXL1	additional sex combs like 1	NM_015338	176.749	323.296	1.82912	6.67304e-05	3.81449e-25		-	+	-
GI_19923286-S	ATBF1	AT-binding transcription factor 1	NM_006885	85.6571	188.854	2.20477	0.0039049	1.26728e-08		+	+	+
GI_34222346-S	ATOH8	atonal homolog 8	NM_032827	20	57.6434	2.88217	0.000929613	9.54353e-09
GI_37595556-S	ATP1B1	ATPase, Na+/K+ transporting, beta 1 polypeptide	NM_001677	244.419	410.413	1.67914	0.00983452	4.88882e-06
GI_19913430-S	ATP6V1C1	ATPase, H+ transporting, lysosomal 42kDa, V1 subunit C, isoform 1	NM_001695	168.312	253.793	1.50787	0.00223508	1.14364e-08
GI_20143978-S	ATR	ataxia telangiectasia and Rad3 related	NM_001184	66.5521	116.29	1.74735	0.00841976	2.84672e-05
GI_21536467-A	AXL	AXL receptor tyrosine kinase, transcript variant 2	NM_001699	50.8072	215.273	4.23706	0.000117063	9.59502e-38
GI_17136074-S	AXUD1	AXIN1 up-regulated 1	NM_033027	147.015	420.473	2.86007	3.61025e-05	7.356e-38
GI_38569431-A	B1	parathyroid hormone-responsive B1 gene, transcript variant 1	NM_014451	20.543	43.056	2.0959	0.0019744	0.00156902	16.6625
GI_37704380-S	B2M	beta-2-microglobulin	NM_004048	770.602	1459.7	1.89423	7.91222e-05	7.356e-38		-	+	-
GI_34996530-S	B3GTL	beta 3-glycosyltransferase-like	NM_194318	56.9064	107.268	1.88499	0.000976618	1.41537e-08
GI_13929461-S	B4GALT1	UDP-Gal:betaGlcNAc beta 1,4- galactosyltransferase, polypeptide 1	NM_001497	34.6845	82.2427	2.37117	6.11468e-05	6.71246e-10
GI_13375849-S	B7-H4	immune costimulatory protein B7-H4	NM_024626	20	127.36	6.368	1.86874e-06	7.356e-38
GI_21040367-A	BACE	beta-site APP-cleaving enzyme, transcript variant d	NM_138973	38.769	144.238	3.72045	0.000149591	7.42913e-27
GI_13540489-S	BACH2	BTB and CNC homology 1, basic leucine zipper transcription factor 2	NM_021813	20.8397	172.458	8.27546	8.20622e-05	7.356e-38
GI_14043023-S	BAG3	BCL2-associated athanogene 3	NM_004281	263.064	433.337	1.64727	0.00129312	1.3186e-13
GI_5453564-I	BAIAP2	BAI1-associated protein 2, transcript variant 3	NM_006340	61.7336	126.967	2.05669	0.00538035	7.34768e-07
GI_32967604-A	BAZ1A	bromodomain adjacent to zinc finger domain, 1A, transcript variant 2	NM_182648	151.606	392.366	2.58806	8.71444e-06	7.356e-38
GI_22208996-S	BBS2	Bardet-Biedl syndrome 2	NM_031885	75.5168	133.716	1.77068	5.89824e-05	6.52648e-11
GI_9994198-S	BCAP29	B-cell receptor-associated protein 29	NM_018844	69.8042	127.916	1.8325	0.00139286	3.95544e-10
GI_44662835-S	BCAR1	breast cancer anti-estrogen resistance 1	NM_014567	76.4374	344.942	4.51274	0.000368009	1.9257e-27		-	+	-
GI_4502370-S	BCAR3	breast cancer anti-estrogen resistance 3	NM_003567	34.5151	274.494	7.95287	1.25082e-07	7.356e-38
GI_34101266-A	BCKDHB	branched chain keto acid dehydrogenase E1, beta polypeptide, nuclear gene encoding mitochondrial protein, transcript variant 2	NM_000056	204.42	319.272	1.56184	8.54314e-05	7.35428e-17
GI_34101271-I	BCKDHB	branched chain keto acid dehydrogenase E1, beta polypeptide, nuclear gene encoding mitochondrial protein, transcript variant 1	NM_183050	50.3325	79.7042	1.58355	0.00273519	0.000267948
GI_21040323-A	BCL6	B-cell CLL/lymphoma 6, transcript variant 1	NM_001706	20.8757	119.127	5.70649	9.49548e-05	2.15462e-27
GI_20336476-S	BCL7C	B-cell CLL/lymphoma 7C	NM_004765	91.407	165.431	1.80983	0.00127963	9.45974e-11
GI_32698935-S	BCL9L	B-cell CLL/lymphoma 9-like	NM_182557	25.4355	65.5701	2.5779	0.000262758	5.77298e-08		-	+	-
GI_34147466-S	BCLP	beta-casein-like protein	NM_033504	53.8757	248.404	4.61069	7.624e-05	7.356e-38
GI_15147227-S	BEX1	brain expressed, X-linked 1	NM_018476	537.553	902.763	1.67939	2.11808e-05	2.30833e-34	3.56747
GI_34335184-I	BHD	folliculin, transcript variant 1	NM_144997	165.934	255.074	1.5372	0.00196636	3.91699e-10
GI_34335183-I	BHD	folliculin, transcript variant 2	NM_144606	77.3057	171.87	2.22325	0.000807113	1.3251e-15
GI_4503298-S	BHLHB2	basic helix-loop-helix domain containing, class B, 2	NM_003670	106.252	617.841	5.81486	5.50462e-07	7.356e-38
GI_37574727-A	BID	BH3 interacting domain death agonist, transcript variant 3	NM_197967	85.5081	181.156	2.11858	0.00193649	6.0487e-11
GI_21536418-S	BIK	BCL2-interacting killer	NM_001197	31.7433	126.165	3.97454	0.000245621	3.04978e-23
GI_41349435-S	BIRC2	baculoviral IAP repeat-containing 2	NM_001166	316.975	659.273	2.07989	6.24111e-05	7.356e-38
GI_5902809-I	BMP1	bone morphogenetic protein 1, transcript variant BMP1-3	NM_006129	20	98.1586	4.90793	0.000312615	1.23433e-17
GI_19528651-A	BMP4	bone morphogenetic protein 4, transcript variant 3	NM_130851	42.3178	251.694	5.94771	5.04388e-06	7.356e-38
GI_4809281-S	BMP6	bone morphogenetic protein 6	NM_001718	25.3204	74.3728	2.93727	0.00113175	6.19191e-09
GI_4502426-S	BMP7	bone morphogenetic protein 7	NM_001719	40.5155	110.454	2.72622	0.000250658	1.13523e-14		+	+	+
GI_19743791-S	BNC	basonuclin	NM_001717	20.5256	87.9365	4.28424	0.000116659	8.61416e-19
GI_34335395-S	BOK	BCL2-related ovarian killer	NM_032515	93.7011	208.654	2.2268	0.000287835	1.20191e-24	4.81465
GI_7661537-S	BRI3	brain protein I3	NM_015379	1701.53	2681.51	1.57594	0.00601533	1.45778e-07
GI_5729745-S	BS69	adenovirus 5 E1A binding protein	NM_006624	25.7958	58.018	2.24913	0.00541429	9.85048e-05
GI_4502472-S	BTG1	B-cell translocation gene 1, anti-proliferative	NM_001731	652.798	1001.8	1.53462	8.51452e-07	2.39669e-25		-	-	+
GI_28872718-S	BTG2	BTG family, member 2	NM_006763	22.2843	215.552	9.67282	2.85662e-05	7.356e-38
GI_28872721-S	BTG3	BTG family, member 3	NM_006806	426.007	1202.17	2.82195	5.90785e-05	7.356e-38
GI_5901937-S	C10orf10	chromosome 10 open reading frame 10	NM_007021	28.581	50.0349	1.75064	0.00228409	0.0031453
GI_39932584-S	C10orf24	chromosome 10 open reading frame 24	NM_152709	20	42.7785	2.13892	5.96628e-05	3.31238e-09
GI_34147683-S	C10orf3	chromosome 10 open reading frame 3	NM_018131	360.266	710.048	1.9709	0.000136666	1.03932e-35		-	+	-
GI_13376420-S	C10orf88	chromosome 10 open reading frame 88	NM_024942	76.4934	121.492	1.58827	0.00727872	2.07974e-05
GI_13540601-S	C12orf22	chromosome 12 open reading frame 22	NM_030809	57.5713	107.463	1.86661	0.000355634	1.95359e-09
GI_40254914-S	C13orf11	chromosome 13 open reading frame 11	NM_017905	35.327	77.7123	2.1998	0.0036886	2.35024e-06
GI_13375724-S	C14orf138	chromosome 14 open reading frame 138	NM_024558	75.9183	132.705	1.748	0.000211915	1.78088e-10		-	+	+
GI_22748932-S	C14orf145	chromosome 14 open reading frame 145	NM_152446	37.5578	80.3735	2.13999	0.00587269	3.52286e-05
GI_31377542-S	C14orf24	chromosome 14 open reading frame 24	NM_173607	105.633	175.813	1.66438	0.00186735	6.49153e-10
GI_37545931-S	C14orf28	chromosome 14 open reading frame 28	XM_071793	20	31.1117	1.55558	0.000643327	0.000392798
GI_34303929-S	C14orf31	chromosome 14 open reading frame 31	NM_152330	39.5862	510.42	12.8939	7.07114e-07	7.356e-38
GI_13376590-S	C14orf45	chromosome 14 open reading frame 45	NM_025057	31.5947	97.1611	3.07523	0.00139828	9.14305e-11
GI_8923349-S	C14orf58	chromosome 14 open reading frame 58	NM_017791	43.113	68.0165	1.57763	0.00191687	0.00111603	3.99518
GI_40353202-S	C15orf17	chromosome 15 open reading frame 17	NM_020447	313.114	476.4	1.52149	0.000134402	3.73764e-19
GI_6912301-S	C16orf35	chromosome 16 open reading frame 35	NM_012075	71.3259	167.173	2.34379	0.00116162	7.29295e-13
GI_4757805-S	C16orf7	chromosome 16 open reading frame 7	NM_004913	20	37.7328	1.88664	0.00442749	0.00264102
GI_12232414-S	C18orf11	chromosome 18 open reading frame 11	NM_022751	22.6656	47.2552	2.08489	0.00628868	0.000979796
GI_21361441-S	C18orf8	chromosome 18 open reading frame 8	NM_013326	144.344	264.89	1.83513	0.000276574	8.20055e-21
GI_34147398-S	C19orf12	chromosome 19 open reading frame 12	NM_031448	233.821	440.007	1.88181	2.81091e-05	3.54352e-36
GI_16506819-S	C1orf17	chromosome 1 open reading frame 17	NM_015101	24.2444	232.935	9.60779	1.51493e-06	7.356e-38
GI_29837653-A	C1orf9	chromosome 1 open reading frame 9	NM_014283	50.6067	202.599	4.0034	0.00447293	1.67658e-08
GI_23503234-A	C1QDC1	C1q domain containing 1, transcript variant L	NM_023925	76.9271	195.614	2.54285	0.000715461	1.02738e-17
GI_18201877-S	C20orf108	chromosome 20 open reading frame 108	NM_080821	110.985	372.409	3.35549	6.00925e-05	7.356e-38
GI_39930398-S	C20orf110	chromosome 20 open reading frame 110	NM_021202	61.1466	95.3893	1.56001	0.00426551	9.43581e-05
GI_24308393-S	C20orf151	chromosome 20 open reading frame 151	NM_080833	20	45.6968	2.28484	0.00249829	0.000470589
GI_37556073-S	C20orf194	chromosome 20 open reading frame 194	XM_045421	109.22	176.032	1.61172	4.21108e-06	2.39349e-11
GI_34147330-S	C20orf22	chromosome 20 open reading frame 22	NM_015600	57.9815	180.817	3.11853	0.000735219	1.05608e-17
GI_40538810-S	C21orf4	chromosome 21 open reading frame 4	NM_006134	84.7485	178.161	2.10223	0.000156818	7.08636e-21
GI_4826652-S	C21orf5	chromosome 21 open reading frame 5	NM_005128	20	61.2623	3.06312	1.47645e-05	2.1873e-14
GI_31542267-S	C21orf7	chromosome 21 open reading frame 7	NM_020152	20	239.863	11.9931	6.64074e-05	7.356e-38
GI_33186926-A	C3orf6	chromosome 3 open reading frame 6, transcript variant 1	NM_174908	136.273	366.049	2.68614	0.000228655	2.56146e-33
GI_4758865-S	C5orf13	chromosome 5 open reading frame 13	NM_004772	791.634	1248.02	1.57651	0.00341328	5.82961e-10	3.16488
GI_7706136-S	C5orf5	chromosome 5 open reading frame 5	NM_016603	286.391	496.928	1.73514	3.06866e-05	8.5848e-31
GI_40068060-S	C6orf139	chromosome 6 open reading frame 139	NM_018132	127.594	195.134	1.52934	0.0070819	1.26157e-05
GI_42476062-S	C6orf145	chromosome 6 open reading frame 145	NM_183373	176.56	524.399	2.97009	2.9546e-05	7.356e-38
GI_32171218-S	C6orf152	chromosome 6 open reading frame 152	NM_181714	20	43.5578	2.17789	0.00240943	5.59085e-05		-	+	+
GI_38348255-S	C6orf167	chromosome 6 open reading frame 167	NM_198468	77.2001	120.017	1.55462	0.00831242	0.000156063
GI_31542670-S	C6orf209	chromosome 6 open reading frame 209	NM_018368	205.357	325.611	1.58559	0.00249397	1.1717e-10
GI_19115959-S	C6orf33	chromosome 6 open reading frame 33	NM_133367	20	56.7295	2.83648	2.81087e-05	2.11347e-20
GI_7662247-S	C6orf56	chromosome 6 open reading frame 56	NM_014721	114.27	441.525	3.86388	6.79343e-07	7.356e-38
GI_40255181-S	C6orf69	chromosome 6 open reading frame 69	NM_173562	108.221	316.36	2.92328	4.37837e-05	7.356e-38
GI_14249537-S	C7orf19	chromosome 7 open reading frame 19	NM_032831	34.3344	81.8299	2.38332	0.00319841	4.43915e-07
GI_31543199-S	C7orf21	chromosome 7 open reading frame 21	NM_031434	123.463	240.986	1.95189	0.00303678	8.95218e-10
GI_21359931-S	C8orf4	chromosome 8 open reading frame 4	NM_020130	20	68.4291	3.42146	7.1155e-05	4.00746e-22
GI_22218620-S	C9orf25	chromosome 9 open reading frame 25	NM_147202	59.8907	124.542	2.07949	0.000236068	2.28614e-13
GI_24432057-S	C9orf3	chromosome 9 open reading frame 3	NM_032823	28.2535	109.893	3.88954	0.000149364	8.71042e-24
GI_8922232-S	C9orf40	chromosome 9 open reading frame 40	NM_017998	59.2751	92.8807	1.56694	0.0043153	0.000152001
GI_24308286-S	C9orf88	chromosome 9 open reading frame 88	NM_022833	235.277	631.224	2.6829	0.000150581	7.356e-38
GI_33285005-S	C9orf9	chromosome 9 open reading frame 9	NM_018956	20	34.8067	1.74033	3.87692e-05	2.89102e-07
GI_8923529-S	C9orf95	chromosome 9 open reading frame 95	NM_017881	20	35.0069	1.75035	0.000179786	3.26908e-07
GI_10864076-S	CACNA1H	calcium channel, voltage-dependent, alpha 1H subunit	NM_021098	60.1321	108.658	1.80699	8.49806e-05	6.50961e-09
GI_6031161-A	CALB2	calbindin 2, 29kDa, transcript variant CALB2c	NM_007088	20	79.2663	3.96332	0.000147025	2.68821e-15	3.99869
GI_44890236-A	CALD1	caldesmon 1, transcript variant 5	NM_033140	79.3439	570.935	7.1957	1.22525e-06	7.356e-38	3.61345	-	+	-
GI_44680104-I	CALD1	caldesmon 1, transcript variant 1	NM_033138	28.8728	99.6221	3.45038	0.000215046	6.86126e-17		-	+	-
GI_6005991-S	CALU	calumenin	NM_001219	1515.16	2324.7	1.53429	3.25163e-05	1.39844e-28
GI_26667179-A	CAMK2D	calcium/calmodulin-dependent protein kinase II delta, transcript variant 3	NM_001221	40.0699	61.497	1.53474	0.0063802	0.00500116
GI_31324542-S	CaMKIINalpha	calcium/calmodulin-dependent protein kinase II	NM_018584	20	36.4229	1.82115	0.00108122	8.51313e-05
GI_22041854-S	CAMTA1	calmodulin binding transcription activator 1	XM_042323	20	53.1438	2.65719	7.08895e-05	6.76583e-11
GI_41327719-S	CAP2	CAP, adenylate cyclase-associated protein, 2	NM_006366	29.8984	62.9173	2.10437	0.000269231	8.57526e-06
GI_12408645-S	CAPN2	calpain 2, large subunit	NM_001748	571.843	3296.12	5.76403	2.79413e-07	7.356e-38
GI_13186315-S	CAPN6	calpain 6	NM_014289	71.1996	186.051	2.61309	0.00027171	6.25793e-22
GI_41327720-S	CAPN7	calpain 7	NM_014296	34.5084	61.493	1.78197	0.000519806	0.000297501
GI_14916484-A	CASP6	caspase 6, apoptosis-related cysteine protease, transcript variant beta	NM_032992	194.22	539.188	2.77617	0.00110699	3.04876e-16
GI_14916482-I	CASP6	caspase 6, apoptosis-related cysteine protease, transcript variant alpha	NM_001226	41.7583	74.6271	1.78712	0.00301278	5.52346e-05
GI_15718701-A	CASP7	caspase 7, apoptosis-related cysteine protease, transcript variant beta	NM_033340	20	78.8729	3.94365	0.000163744	1.26523e-15
GI_21536273-S	CASQ1	calsequestrin 1, nuclear gene encoding mitochondrial protein	NM_001231	25.2047	96.5683	3.83136	1.21834e-05	4.62001e-20
GI_27765086-A	CAST	calpastatin, transcript variant 3	NM_173061	93.77	257.169	2.74255	0.000362353	1.70547e-25
GI_27765082-I	CAST	calpastatin, transcript variant 1	NM_001750	57.8074	95.9166	1.65924	0.00207342	3.68911e-06
GI_15451855-S	CAV1	caveolin 1, caveolae protein, 22kDa	NM_001753	20	74.9686	3.74843	0.000487778	2.09309e-13		-	+	-
GI_38176291-A	CAV2	caveolin 2, transcript variant 2	NM_198212	65.0378	99.1208	1.52405	0.00376832	5.40011e-05
GI_28872804-A	CBFA2T3	core-binding factor, runt domain, alpha subunit 2; translocated to, 3, transcript variant 2	NM_175931	24.7822	96.0783	3.87691	0.000273772	4.5494e-18
GI_13124880-A	CBFB	core-binding factor, beta subunit, transcript variant 1	NM_022845	812.101	1252.84	1.54271	0.00129341	1.88571e-13
GI_34222218-S	CBLB	Cas-Br-M ecotropic retroviral transforming sequence b	NM_170662	120.261	208.341	1.73241	0.000119473	1.49167e-16
GI_13376668-S	CCDC2	coiled-coil domain containing 2	NM_025103	120.343	194.144	1.61326	0.00960578	2.48561e-05
GI_22538812-S	CCL2	chemokine ligand 2	NM_002982	20	36.4185	1.82093	0.00590914	0.00341539		+	+	+
GI_34147397-S	CCM2	cerebral cavernous malformation 2	NM_031443	145.539	443.161	3.04496	0.000670752	5.61674e-21
GI_16950654-S	CCND1	cyclin D1	NM_053056	878.594	2008.54	2.28608	0.00117936	1.74879e-16		-	-	+
GI_34328914-A	CD151	CD151 antigen, transcript variant 2	NM_139030	900.638	1598.39	1.77473	3.80642e-05	7.356e-38
GI_34328913-I	CD151	CD151 antigen, transcript variant 1	NM_004357	179.086	323.892	1.80858	0.0065039	3.43396e-07
GI_5174408-S	CD2BP2	CD2 antigen binding protein 2	NM_006110	81.1835	141.867	1.74749	0.00246805	8.44416e-08
GI_38683837-S	CD47	CD47 antigen, transcript variant 1	NM_001777	58.0019	115.162	1.98549	0.0017938	1.83514e-08
GI_4502676-S	CD58	CD58 antigen,	NM_001779	157.913	304.807	1.93022	0.00101292	3.76791e-16
GI_42716300-S	CD59	CD59 antigen p18-20, transcript variant 2	NM_000611	197.722	460.74	2.33024	0.000398575	5.98599e-26
GI_17978488-A	CD97	CD97 antigen, transcript variant 2	NM_001784	253.89	402.417	1.58501	0.00713618	6.4767e-07
GI_34147599-S	CD99	CD99 antigen	NM_002414	418.58	681.284	1.62761	0.0013287	9.70859e-15
GI_13899304-S	CD99L2	CD99 antigen-like 2	NM_031462	124.692	227.61	1.82538	9.53678e-05	1.19559e-20		+	+	+
GI_34452716-A	CDC42EP1	CDC42 effector protein 1, transcript variant 2	NM_007061	46.6051	163.193	3.50161	0.000361545	7.73019e-23
GI_14589887-S	CDH1	cadherin 1, type 1, E-cadherin	NM_004360	20.8355	97.1607	4.66323	2.61756e-05	6.18891e-23	8.59972	+	+	-
GI_16306531-A	CDH11	cadherin 11, type 2, OB-cadherin, transcript variant 1	NM_001797	20	222.374	11.1187	2.57198e-05	7.356e-38
GI_45269142-S	CDH3	cadherin 3, type 1, P-cadherin	NM_001793	20	164.976	8.2488	2.8645e-05	7.356e-38	44.9147	-	-	+
GI_34304373-S	CDK5R1	cyclin-dependent kinase 5, regulatory subunit 1	NM_003885	21.6052	66.0205	3.05577	0.00283996	7.85459e-07	3.11678
GI_17017984-S	CDKL3	cyclin-dependent kinase-like 3	NM_016508	28.2605	54.2161	1.91844	0.000109387	0.000380509
GI_17978496-A	CDKN1A	cyclin-dependent kinase inhibitor 1A, transcript variant 1	NM_000389	100.562	372.43	3.70349	3.02205e-05	7.356e-38	4.44476
GI_4557440-S	CDKN1C	cyclin-dependent kinase inhibitor 1C	NM_000076	106.344	378.942	3.56336	0.00119375	5.41862e-16
GI_17981693-A	CDKN2B	cyclin-dependent kinase inhibitor 2B, transcript variant 1	NM_004936	20	350.599	17.5299	9.25518e-06	7.356e-38
GI_39995073-A	CDKN2D	cyclin-dependent kinase inhibitor 2D, transcript variant 2	NM_079421	32.9103	64.7121	1.96632	0.000751863	2.10093e-05
GI_18598508-S	CDR2	cerebellar degeneration-related protein 2, 62kDa	XM_071866	139.99	257.64	1.84042	0.000572239	1.42021e-18
GI_22035623-S	CDS1	CDP-diacylglycerol synthase 1	NM_001263	214.412	324.885	1.51524	0.00586084	6.26911e-07
GI_28872797-S	CEBPD	CCAAT/enhancer binding protein, delta	NM_005195	113.222	246.733	2.1792	5.46792e-08	1.20221e-32
GI_6806912-S	CENTA1	centaurin, alpha 1	NM_006869	123.978	200.865	1.62017	0.00516816	2.83306e-07
GI_16945965-S	CENTB5	centaurin, beta 5	NM_030649	20	49.3208	2.46604	0.00999433	0.000353335
GI_32307157-S	CENTG3	centaurin, gamma 3	NM_031946	33.8573	122.757	3.62572	0.000679802	5.49201e-16
GI_33946276-A	CFL2	cofilin 2, transcript variant 1	NM_021914	127.332	216.172	1.6977	0.0022261	4.57706e-09
GI_21361512-S	CGI-14	CGI-14 protein	NM_015944	119.611	233.749	1.95424	0.00368523	5.69465e-09
GI_7705756-S	CGI-40	CGI-40 protein	NM_015996	266.536	469.559	1.76171	1.42254e-05	2.56493e-31
GI_16262451-S	CGN	cingulin	NM_020770	314.407	669.281	2.12871	1.0076e-05	7.356e-38	8.97924
GI_29337284-S	CHIC2	cysteine-rich hydrophobic domain 2	NM_012110	304.361	550.891	1.80999	0.000251812	1.39387e-28
GI_4757979-S	CHN2	chimerin 2	NM_004067	20	72.5088	3.62544	0.00181876	4.51686e-09		-	+	+
GI_4502838-S	CHS1	Chediak-Higashi syndrome 1	NM_000081	20	84.0369	4.20185	0.000173984	4.57255e-24
GI_20149649-S	CHST11	carbohydrate sulfotransferase 11	NM_018413	93.6853	236.023	2.51932	0.000108747	3.29207e-30
GI_19923280-S	CHST3	carbohydrate sulfotransferase 3	NM_004273	20	77.4686	3.87343	0.000194506	5.03243e-18
GI_16507207-S	CIC	capicua homolog	NM_015125	45.2356	73.5552	1.62605	0.00112597	0.000249076
GI_19923342-S	CITED2	Cbp/p300-interacting transactivator, with Glu/Asp-rich carboxy-terminal domain, 2	NM_006079	161.443	604.959	3.7472	3.38715e-05	7.356e-38		-	+	-
GI_19920316-S	CKAP4	cytoskeleton-associated protein 4	NM_006825	372.323	613.602	1.64804	2.04039e-05	1.34401e-28
GI_21361610-S	CKIP-1	CK2 interacting protein 1; HQ0024c protein	NM_016274	65.7647	462.892	7.03861	0.00011063	7.356e-38	3.86059
GI_32130529-A	CKLFSF3	chemokine-like factor super family 3, transcript variant 4	NM_181555	368.585	770.244	2.08973	2.53201e-05	7.356e-38
GI_31657098-A	CKLFSF7	chemokine-like factor super family 7, transcript variant 2	NM_181472	993.839	1575.88	1.58565	0.00188583	5.30371e-12
GI_31657097-I	CKLFSF7	chemokine-like factor super family 7, transcript variant 1	NM_138410	47.1978	89.442	1.89505	0.00475643	6.29406e-06	3.54274
GI_37693998-S	CKTSF1B1	cysteine knot superfamily 1, BMP antagonist 1	NM_013372	20	502.951	25.1476	0.000307761	6.73926e-31	4.78457
GI_21536297-S	CLDN1	claudin 1	NM_021101	20	38.9448	1.94724	4.70476e-05	4.19566e-12		-	+	-
GI_33598917-S	CLDN11	claudin 11	NM_005602	104.686	186.056	1.77728	0.00580662	4.90626e-07	3.5467
GI_38570041-S	CLDN5	claudin 5	NM_003277	37.388	128.854	3.4464	0.000226272	6.7335e-19
GI_39725680-S	CLDN6	claudin 6	NM_021195	646.291	1174.04	1.81658	0.00072122	1.10005e-20	31.1681	-	+	-
GI_18496982-S	CLIPR-59	CLIP-170-related protein	NM_015526	221.975	392.208	1.7669	0.000376187	2.29017e-18
GI_11545860-S	CLSTN2	calsyntenin 2	NM_022131	20	51.1683	2.55842	0.0027462	6.77199e-06
GI_41327727-S	CLTC	clathrin, heavy polypeptide	NM_004859	375.627	803.224	2.13836	0.00342732	6.1877e-10
GI_45545436-I	CLYBL	citrate lyase beta like, transcript variant 2	NM_206808	67.3528	138.233	2.05237	5.58103e-05	1.33164e-15
GI_31083343-S	CMKOR1	chemokine orphan receptor 1	NM_020311	72.2051	989.127	13.6989	3.33213e-06	7.356e-38
GI_34222150-S	CNN1	calponin 1, basic, smooth muscle	NM_001299	20	208.598	10.4299	0.000270477	4.42804e-30	13.0403
GI_41327728-S	CNN2	calponin 2, transcript variant 1	NM_004368	236.124	470.335	1.9919	0.00106976	1.16276e-16	7.3835	-	+	-
GI_4502922-S	CNN3	calponin 3, acidic	NM_001839	2250.12	4160.04	1.84881	1.13632e-05	7.356e-38		-	+	-
GI_38570090-S	CNP	2',3'-cyclic nucleotide 3' phosphodiesterase	NM_033133	269.577	520.026	1.92904	3.27897e-05	7.356e-38
GI_22212916-A	CNTFR	ciliary neurotrophic factor receptor, transcript variant 2	NM_001842	20	30.0448	1.50224	2.2463e-05	5.36441e-10
GI_21071040-S	CNTNAP2	contactin associated protein-like 2	NM_014141	196.049	2201.14	11.2275	3.34236e-07	7.356e-38	9.93371
GI_31581523-S	COBL	cordon-bleu homolog	NM_015198	20	34.0294	1.70147	0.000499988	0.000233534	4.4595
GI_32481217-A	COG5	component of oligomeric golgi complex 5, transcript variant 2	NM_181733	91.785	152.041	1.65649	0.00210041	3.77606e-09
GI_18375521-A	COL11A1	collagen, type XI, alpha 1, transcript variant C	NM_080630	20	1190.25	59.5125	6.55572e-08	7.356e-38	11.1022
GI_18641351-S	COL16A1	collagen, type XVI, alpha 1	NM_001856	23.2613	78.8676	3.39051	0.00153423	1.396e-09
GI_18765747-A	COL18A1	collagen, type XVIII, alpha 1, transcript variant 2	NM_130445	420.332	905.599	2.15449	0.00165364	5.72807e-14	7.25693
GI_14719826-S	COL1A1	collagen, type I, alpha 1	NM_000088	20	64.9869	3.24935	1.00427e-05	5.17794e-17	5.24461
GI_29725623-S	COL23A1	collagen, type XXIII, alpha 1	NM_173465	343.116	519.016	1.51265	0.0046051	2.92065e-08	9.65101
GI_15149478-A	COL2A1	collagen, type II, alpha 1, transcript variant 2	NM_033150	20	167.331	8.36655	1.12882e-05	7.356e-38
GI_15149480-S	COL3A1	collagen, type III, alpha 1	NM_000090	20	100.236	5.0118	0.000678767	5.55112e-17
GI_45580690-S	COL4A1	collagen, type IV, alpha 1	NM_001845	256.681	2222.37	8.6581	6.49094e-06	7.356e-38	7.09949
GI_17986276-S	COL4A2	collagen, type IV, alpha 2	NM_001846	120.523	802.967	6.66235	2.64574e-05	7.356e-38
GI_15890084-A	COL4A5	collagen, type IV, alpha 5, transcript variant 1	NM_000495	344.706	846.653	2.45616	5.01644e-06	7.356e-38		-	+	-
GI_16357500-A	COL4A6	collagen, type IV, alpha 6, transcript variant A	NM_001847	42.5845	172.149	4.04253	0.000134503	6.89246e-33		-	+	-
GI_16554578-S	COL5A1	collagen, type V, alpha 1	NM_000093	58.6051	480.352	8.19642	0.000100908	7.356e-38
GI_16554580-S	COL5A2	collagen, type V, alpha 2	NM_000393	49.9721	451.352	9.03208	9.51683e-05	7.356e-38	4.45061
GI_15011912-S	COL6A1	collagen, type VI, alpha 1	NM_001848	52.8901	88.8453	1.67981	0.00475353	5.25944e-05
GI_17149810-A	COL6A3	collagen, type VI, alpha 3, transcript variant 5	NM_057167	20	67.4508	3.37254	4.88198e-06	7.77172e-16
GI_17738300-S	COL7A1	collagen, type VII, alpha 1	NM_000094	51.535	131.973	2.56084	0.0052923	2.79393e-07		-	+	-
GI_32895367-A	COL8A1	collagen, type VIII, alpha 1, transcript variant 2	NM_020351	20	151.784	7.5892	4.17e-06	7.356e-38		-	+	-
GI_18641359-A	COLEC12	collectin sub-family member 12, transcript variant I	NM_130386	20	60.0084	3.00042	3.78421e-05	2.06851e-16
GI_18105029-A	COLQ	collagen-like tail subunit of asymmetric acetylcholinesterase, transcript variant VIII	NM_080544	20	74.1182	3.70591	0.000451398	8.0209e-16
GI_6912277-S	COMMD3	COMM domain containing 3	NM_012071	290.468	600.111	2.06601	8.45598e-05	7.356e-38		+	+	+
GI_31542706-S	COMMD8	COMM domain containing 8	NM_017845	94.4265	237.93	2.51974	0.000394471	8.90211e-24
GI_37655156-S	COPEB	core promoter element binding protein	NM_001300	128.165	754.321	5.88555	7.944e-05	7.356e-38
GI_27477119-S	CORO1C	coronin, actin binding protein, 1C	NM_014325	613.446	1046.66	1.7062	0.00264299	3.30549e-11
GI_23510452-S	COTL1	coactosin-like 1	NM_021149	3858.86	6367.17	1.65001	0.00121751	2.95241e-16	3.08448	-	+	-
GI_4503008-S	CPE	carboxypeptidase E	NM_001873	20	405.811	20.2905	0.000108616	7.356e-38
GI_30181235-S	CPNE2	copine II	NM_152727	48.9369	82.0437	1.67652	0.00679718	0.000427595
GI_38683845-S	CPNE8	copine VIII	NM_153634	76.3793	132.131	1.72993	0.00188241	7.32387e-09
GI_31621295-I	CPR8	cell cycle progression 8 protein	NM_020739	20	33.1645	1.65822	0.000172896	2.92768e-07
GI_4758051-S	CRABP1	cellular retinoic acid binding protein 1	NM_004378	2221.86	7791.38	3.50669	2.61705e-06	7.356e-38	9.28853
GI_6382069-S	CRABP2	cellular retinoic acid binding protein 2	NM_001878	53.6517	2227.34	41.5148	2.00416e-06	7.356e-38
GI_21618335-A	CRAT	carnitine acetyltransferase, transcript variant 3	NM_144782	29.1765	52.837	1.81094	0.000948747	0.00119256
GI_16418354-S	CREB3L1	cAMP responsive element binding protein 3-like 1	NM_052854	20	44.0482	2.20241	0.00016804	2.34688e-10
GI_4758499-A	CREB5	cAMP responsive element binding protein 5	NM_004904	24.3079	86.0687	3.54077	0.00175416	8.35392e-10
GI_4503036-S	CREG	cellular repressor of E1A-stimulated genes	NM_003851	97.6124	229.802	2.35423	1.69085e-05	6.8317e-35
GI_22095396-S	CRELD1	cysteine-rich with EGF-like domains 1	NM_015513	74.4192	114.087	1.53303	0.000155507	4.24703e-06
GI_10092638-S	CRIM1	cysteine-rich motor neuron 1	NM_016441	20	60.5822	3.02911	0.000453227	4.89445e-13		-	-	+
GI_21359849-S	CRMP1	collapsin response mediator protein 1	NM_001313	107.519	274.895	2.55671	8.44502e-05	7.356e-38	27.6741
GI_28558968-I	CRSP3	cofactor required for Sp1 transcriptional activation, subunit 3, 130kDa, transcript variant 2	NM_015979	73.5204	113.377	1.54212	0.00113645	3.61311e-06		-	+	-
GI_4503056-S	CRYAB	crystallin, alpha B	NM_001885	20	374.186	18.7093	9.41192e-07	7.356e-38
GI_14251217-S	CRYBA1	crystallin, beta A1	NM_005208	20	39.2459	1.96229	0.00175207	5.26924e-07
GI_7019356-A	CRYBA2	crystallin, beta A2, transcript variant 1	NM_005209	20	263.778	13.1889	0.000456488	2.57462e-24		-	+	-
GI_16936539-I	CRYBA2	crystallin, beta A2, transcript variant 2	NM_057093	20	70.2187	3.51093	4.95481e-05	1.76962e-19		-	+	-
GI_13377003-S	CRYGS	crystallin, gamma S	NM_017541	20	77.3197	3.86598	0.000227021	3.57314e-19
GI_4503100-S	CSRP2	cysteine and glycine-rich protein 2	NM_001321	2289.82	3678.63	1.60651	8.78756e-05	2.60644e-35	6.19475
GI_13376161-S	CT120	membrane protein expressed in epithelial-like lung adenocarcinoma	NM_024792	427.81	722.155	1.68803	0.00148205	1.59878e-14
GI_4503122-S	CTGF	connective tissue growth factor	NM_001901	788.786	4841.01	6.13729	4.16449e-07	7.356e-38	4.03464	+	+	+
GI_34147546-S	CTHRC1	collagen triple helix repeat containing 1	NM_138455	291.097	1754.04	6.02562	3.05084e-08	7.356e-38
GI_4503126-S	CTNNA1	catenin, alpha 1, 102kDa	NM_001903	667.508	1333.21	1.99729	0.00099793	7.05994e-17
GI_9910389-S	CTNNBIP1	catenin, beta interacting protein 1	NM_020248	365.566	1152.33	3.15218	2.03359e-05	7.356e-38
GI_22538429-A	CTSB	cathepsin B, transcript variant 1	NM_001908	65.2756	274.709	4.20845	1.05067e-06	7.356e-38
GI_23110959-S	CTSL2	cathepsin L2	NM_001333	1359.32	2366.35	1.74083	0.000372949	1.40821e-28	8.42343	-	+	-
GI_22538441-S	CTSZ	cathepsin Z	NM_001336	475.967	954.724	2.00586	2.4638e-05	7.356e-38
GI_45592953-S	CTXN1	cortexin 1	NM_206833	304.652	943.106	3.09568	0.000437414	2.46239e-26	4.22791
GI_8923664-S	CUEDC1	CUE domain containing 1	NM_017949	163.337	395.196	2.41951	0.000471933	1.52981e-23
GI_13128995-S	CUEDC2	CUE domain containing 2	NM_024040	231.359	367.082	1.58663	0.000482894	1.69341e-14
GI_5729815-S	CUGBP2	CUG triplet repeat, RNA binding protein 2	NM_006561	43.6339	120.434	2.7601	0.00168174	9.51715e-11		-	+	-
GI_11140810-S	CUL4A	cullin 4A	NM_003589	667.305	1029.37	1.54258	0.000250537	9.18747e-23
GI_28372492-S	CUL4B	cullin 4B	NM_003588	301.814	528.956	1.75259	0.000594885	1.09306e-21
GI_23199988-S	CXCL14	chemokine ligand 14	NM_004887	30.4183	844.125	27.7506	2.15656e-05	7.356e-38
GI_4503174-S	CXCR4	chemokine receptor 4	NM_003467	49.0974	342.314	6.97214	0.000184507	1.95322e-37
GI_4504738-S	CXorf12	chromosome X open reading frame 12	NM_003492	37.8764	61.0926	1.61295	0.00124706	0.00195668
GI_19923602-S	CYBRD1	cytochrome b reductase 1	NM_024843	20	48.4953	2.42476	0.00520517	1.47377e-06
GI_14702161-A	CYLN2	cytoplasmic linker 2, transcript variant 2	NM_032421	66.7949	527.137	7.89187	0.000217995	2.2866e-36	5.31424
GI_13325059-S	CYP1B1	cytochrome P450, family 1, subfamily B, polypeptide 1	NM_000104	252.806	2051.41	8.11456	1.22765e-05	7.356e-38		-	+	-
GI_4503240-S	CYP4F3	cytochrome P450, family 4, subfamily F, polypeptide 3	NM_000896	90.2466	164.079	1.81812	0.00211891	1.37673e-09
GI_34222286-S	CYR61	cysteine-rich, angiogenic inducer, 61	NM_001554	20	95.2284	4.76142	4.26572e-05	2.01634e-33		-	+	+
GI_16418446-S	CYYR1	cysteine and tyrosine-rich 1	NM_052954	31.4867	57.5417	1.82749	0.000738852	0.000414353	8.24703	+	-	-
GI_34222300-S	D13S106E	highly charged protein	NM_005800	97.8771	172.607	1.76351	0.000752569	1.10873e-12
GI_40548412-I	D2LIC	dynein 2 light intermediate chain, transcript variant 1	NM_016008	24.3449	70.7856	2.90762	8.93441e-05	4.44576e-10
GI_37547125-S	D2S448	Melanoma associated gene	XM_056455	1547.51	2364.83	1.52815	7.94526e-05	3.73853e-28	4.07116
GI_6912325-S	D6S2654E	DNA segment on chromosome 6(unique) 2654 expressed sequence	NM_012135	113.263	222.429	1.96383	0.000660008	8.96669e-18
GI_40548414-S	DAAM2	dishevelled associated activator of morphogenesis 2	NM_015345	20	167.593	8.37965	6.64019e-06	7.356e-38
GI_4503250-S	DAB2	disabled homolog 2, mitogen-responsive phosphoprotein	NM_001343	62.8661	150.769	2.39826	0.000205289	6.71942e-22
GI_18375608-A	DACH	dachshund homolog, transcript variant 3	NM_004392	20	50.5588	2.52794	8.7227e-05	2.80323e-18
GI_38569506-S	DACT1	dapper homolog 1, antagonist of beta-catenin	NM_016651	20	61.5649	3.07824	4.12702e-05	1.79314e-12	14.1587
GI_4758115-S	DAG1	dystroglycan 1	NM_004393	534.154	1007.42	1.88601	7.30284e-05	7.356e-38
GI_4557510-S	DAPK3	death-associated protein kinase 3	NM_001348	172.575	563.447	3.26494	0.000443663	8.40419e-26	4.74319
GI_41281480-S	DAZAP2	DAZ associated protein 2	NM_014764	125.889	295.343	2.34606	7.78546e-05	7.356e-38
GI_24431998-S	DCLRE1B	DNA cross-link repair 1B	NM_022836	100.981	167.287	1.65662	0.000205163	1.05801e-11
GI_30181243-A	DCX	doublecortex; lissencephaly, X-linked, transcript variant 3	NM_178153	23.0984	43.3825	1.87816	0.00267338	0.00445169	3.96145	-	+	-
GI_31881756-S	DDAH1	dimethylarginine dimethylaminohydrolase 1	NM_012137	438.416	2361.27	5.38591	4.84072e-05	7.356e-38	4.16488
GI_7524353-S	DDAH2	dimethylarginine dimethylaminohydrolase 2	NM_013974	149.417	260.8	1.74545	0.00223927	5.35382e-11	4.21223
GI_4502248-S	DDEF2	development and differentiation enhancing factor 2	NM_003887	42.2424	198.781	4.70572	0.000110772	7.356e-38
GI_38327631-A	DDR1	discoidin domain receptor family, member 1, transcript variant 2	NM_001954	60.3089	195.399	3.23997	1.69067e-05	7.356e-38
GI_30061484-S	DEFB126	defensin, beta 126	NM_030931	20	38.2002	1.91001	0.00138329	2.61067e-06
GI_33354282-S	DET1	de-etiolated 1	NM_017996	35.8384	75.279	2.10051	0.000558161	2.80983e-07
GI_4758153-S	DFNA5	deafness, autosomal dominant 5	NM_004403	45.3834	95.3184	2.10029	0.000233538	4.31789e-10
GI_32483395-S	DGKI	diacylglycerol kinase, iota	NM_004717	28.9156	63.4232	2.19339	0.000631011	3.2444e-06
GI_13376061-S	DIBD1	disrupted in bipolar affective disorder 1	NM_024740	251.49	407.519	1.62042	0.00044341	4.91534e-20
GI_24586662-S	DIP13B	DIP13 beta	NM_018171	47.3461	79.5998	1.68123	0.00231424	9.8407e-05
GI_21553322-S	DIRAS1	DIRAS family, GTP-binding RAS-like 1	NM_145173	77.0052	180.494	2.34392	1.963e-05	7.17404e-27
GI_14249551-S	DIRC2	disrupted in renal carcinoma 2	NM_032839	113.19	189.727	1.67618	0.000567462	1.23077e-12		-	+	-
GI_25952133-S	DISP1	dispatched homolog 1	NM_032890	20	47.7704	2.38852	0.00459506	7.04064e-05
GI_39930478-S	DIXDC1	DIX domain containing 1	NM_033425	20	34.5324	1.72662	0.00141729	0.00216823
GI_41107701-S	DJ159A19.3	hypothetical protein DJ159A19.3	XM_372774	20	62.4079	3.12039	0.000642592	9.19204e-12
GI_37542859-S	DKFZp313M0720	hypothetical protein DKFZp313M0720	XM_113743	250.309	402.128	1.60653	1.75828e-05	1.66396e-21
GI_14149804-S	DKFZP434A1319	hypothetical protein DKFZp434A1319	NM_032140	116.984	186.752	1.59639	0.00184412	1.89682e-09
GI_13899331-S	DKFZP434B044	hypothetical protein DKFZp434B044	NM_031476	57.3663	114.835	2.00179	2.53702e-06	8.29608e-12
GI_27477709-S	DKFZp434D0215	SH3 domain protein D19	XM_098238	102.051	158.103	1.54925	0.00737545	7.5295e-06
GI_37540926-S	DKFZp434J0617	hypothetical protein DKFZp434J0617	XM_290645	51.328	125.132	2.43789	0.000244184	4.45996e-16
GI_40254896-S	DKFZp434K1210	hypothetical protein DKFZp434K1210	NM_017606	91.5466	172.433	1.88355	0.00318059	4.12453e-08
GI_32526910-S	DKFZp434L142	hypothetical protein DKFZp434L142	NM_016613	20	60.2703	3.01351	4.21021e-05	1.24698e-17
GI_24308178-S	DKFZp547A023	hypothetical protein DKFZp547A023	NM_018704	48.3216	84.642	1.75164	0.00216132	1.93818e-05
GI_14149955-S	DKFZp564A176	hypothetical protein DKFZp564A176	NM_032242	114.001	175.255	1.53731	0.00889912	1.68218e-05
GI_41222851-S	DKFZP564D166	putative ankyrin-repeat containing protein	XM_371074	20	185.067	9.25335	9.79829e-07	7.356e-38
GI_37059749-S	DKFZP564D172	hypothetical protein DKFZp564D172	NM_032042	111.335	226.435	2.03382	0.0004885	3.31752e-16
GI_21361488-S	DKFZP566F2124	DKFZP566F2124 protein	NM_015630	194.691	324.169	1.66504	0.00302221	6.32606e-10
GI_38093640-S	DKFZP566G1424	hypothetical protein DKFZp566G1424	NM_198272	54.2813	184.998	3.40814	9.45928e-06	7.356e-38
GI_24308056-S	DKFZP586H2123	DKFZP586H2123 protein	NM_015430	20	263.461	13.173	1.79937e-05	7.356e-38
GI_7661691-S	DKFZP586N0721	DKFZP586N0721 protein	NM_015400	671.357	1021.83	1.52204	0.00040071	9.14202e-24
GI_22748916-S	DKFZp761B128	hypothetical protein DKFZp761B128	NM_152437	133.795	292.074	2.183	0.00409667	7.29096e-09
GI_42716294-S	DKFZp761B1514	hypothetical protein DKFZp761B1514	NM_032288	185.016	478.563	2.5866	0.000100846	7.356e-38
GI_29734370-S	DKFZP761M1511	hypothetical protein DKFZP761M1511	XM_295135	29.5136	60.4697	2.04888	0.00631411	0.000200572
GI_22062495-S	DKFZp762C186	tangerin	XM_170658	62.7628	166.513	2.65305	0.000736876	4.76611e-16
GI_40548392-A	DKK3	dickkopf homolog 3	NM_013253	38.0301	229.705	6.04008	2.67047e-05	7.356e-38
GI_18087854-S	Dlc2	dynein light chain 2	NM_080677	121.096	277.067	2.28799	8.05004e-05	7.356e-38
GI_34335250-A	DLGAP4	disks large associated protein 4, transcript variant 2	NM_183006	104.878	282.355	2.69222	0.000708127	1.89721e-19
GI_34335250-I	DLGAP4	disks large associated protein 4, transcript variant 2	NM_183006	54.269	149.984	2.76371	0.00351741	1.54466e-08
GI_34147651-S	DLK1	delta-like 1 homolog	NM_003836	20	60.4864	3.02432	0.000672748	3.40755e-12
GI_38348291-S	DLNB14	similar to DLNB14	NM_198489	75.7328	118.769	1.56826	0.00269243	1.12218e-06
GI_31342420-S	DLX1	distal-less homeo box 1	NM_178120	20	81.8718	4.09359	0.0028328	6.91039e-09		+	+	+
GI_6996003-S	DLX2	distal-less homeo box 2	NM_004405	182.881	1702.91	9.31157	0.00012171	7.356e-38		+	-	-
GI_38327640-S	DLX3	distal-less homeo box 3	NM_005220	20	62.2098	3.11049	0.00216398	2.38096e-08
GI_23238218-S	DMC1	DMC1 dosage suppressor of mck1 homolog, meiosis-specific homologous recombination	NM_007068	383.864	576.892	1.50286	0.00105069	2.45969e-14
GI_24586683-A	DMN	desmuslin, transcript variant B	NM_015286	24.7586	327.035	13.2089	2.45174e-05	7.356e-38
GI_21361412-S	DNAJB5	DnaJ homolog, subfamily B, member 5	NM_012266	50.2358	81.7386	1.6271	0.00262104	8.10118e-05	5.69208
GI_21361911-S	DNAJC1	DnaJ homolog, subfamily C, member 1	NM_022365	233.645	641.103	2.74392	3.89208e-05	7.356e-38
GI_7019452-S	DNAJD1	DnaJ homolog, subfamily D, member 1	NM_013238	835.302	1709.02	2.04599	1.15428e-05	7.356e-38
GI_7661597-S	DNAPTP6	DNA polymerase-transactivated protein 6	NM_015535	888.718	2393.96	2.69372	1.15554e-05	7.356e-38
GI_5803006-S	DNASE1L1	deoxyribonuclease I-like 1	NM_006730	73.6005	122.602	1.66578	0.00290251	2.44959e-06
GI_4503348-S	DNASE2	deoxyribonuclease II, lysosomal	NM_001375	58.9621	107.434	1.82209	0.00190589	2.79142e-07
GI_7705852-S	DNCLI1	dynein, cytoplasmic, light intermediate polypeptide 1	NM_016141	250.813	384.598	1.53341	0.00834011	2.02879e-06
GI_6996006-A	DNM1L	dynamin 1-like, transcript variant 2	NM_012063	451.83	703.902	1.55789	0.00501	2.851e-08
GI_7657036-I	DOC1	downregulated in ovarian cancer 1, transcript variant 2	NM_014890	40.4225	164.613	4.07231	0.000253516	1.53444e-24
GI_7657036-A	DOC1	downregulated in ovarian cancer 1, transcript variant 2	NM_014890	28.4916	67.4234	2.36643	0.00127873	2.21944e-07
GI_40068508-S	DOCK11	dedicator of cytokinesis 11	NM_144658	55.0258	110.99	2.01705	0.000101101	1.81635e-11
GI_42734361-S	DOCK7	dedicator of cytokinesis 7	NM_033407	248.453	377.028	1.5175	0.000552267	6.82136e-16
GI_20070301-S	DOK4	docking protein 4	NM_018110	53.7791	160.057	2.97619	0.000201223	1.40219e-22
GI_11321616-S	DPYSL4	dihydropyrimidinase-like 4	NM_006426	277.062	889.469	3.21036	0.000420476	1.38061e-26	4.00559
GI_6005998-S	DRPLA	dentatorubral-pallidoluysian atrophy	NM_001940	102.707	164.228	1.599	0.00982419	2.06943e-05
GI_40806177-A	DSC2	desmocollin 2, transcript variant Dsc2a	NM_024422	28.4075	263.689	9.28237	1.76006e-05	7.356e-38
GI_44680111-S	DSCR1	Down syndrome critical region gene 1, transcript variant 1	NM_004414	220.923	2732.19	12.3672	6.61703e-07	7.356e-38
GI_5174424-S	DSCR3	Down syndrome critical region gene 3	NM_006052	57.7367	106.935	1.85211	0.000279935	3.18538e-09
GI_4503402-S	DSG2	desmoglein 2	NM_001943	24.7312	56.6078	2.28892	0.000400719	1.22314e-05	4.69509
GI_37622900-A	DSIPI	delta sleep inducing peptide, immunoreactor, transcript variant 2	NM_004089	649.166	1056.89	1.62807	0.00341457	6.02752e-10
GI_4758199-S	DSP	desmoplakin	NM_004415	20	32.5937	1.62968	0.00188394	3.94852e-05
GI_6466447-S	DSTN	destrin	NM_006870	979.221	1691.86	1.72776	9.91893e-06	7.356e-38
GI_4503412-S	DTR	diphtheria toxin receptor	NM_001945	33.7557	632.145	18.7271	2.25393e-05	7.356e-38
GI_7108342-S	DUSP1	dual specificity phosphatase 1	NM_004417	82.1897	297.848	3.62391	1.77931e-05	7.356e-38
GI_5902001-S	DUSP14	dual specificity phosphatase 14	NM_007026	262.846	453.611	1.72577	0.000186129	5.97858e-29
GI_37655179-S	DUSP3	dual specificity phosphatase 3	NM_004090	1056.08	1884.03	1.78398	0.00010989	7.356e-38
GI_4758211-S	DUSP8	dual specificity phosphatase 8	NM_004420	20	54.7801	2.739	0.000593507	4.08907e-11
GI_32479518-A	DVL1	dishevelled, dsh homolog 1, transcript variant 2	NM_181870	63.4134	129.502	2.04219	0.00213518	3.99677e-08
GI_41406096-S	DVL3	dishevelled, dsh homolog 3	NM_004423	273.608	521.591	1.90634	0.00237947	1.33132e-11
GI_5922002-A	DYRK2	dual-specificity tyrosine-(Y)-phosphorylation regulated kinase 2, transcript variant 1	NM_003583	122.541	323.723	2.64175	0.00117086	8.54823e-16
GI_12669916-S	E2F5	E2F transcription factor 5, p130-binding	NM_001951	524.649	861.589	1.64222	0.000129775	1.74604e-31	4.26622
GI_27436880-S	EBAF	endometrial bleeding associated factor	NM_003240	23.776	1203.16	50.604	1.89146e-06	7.356e-38	4.44379	+	+	+
GI_8923863-S	ECHDC1	enoyl Coenzyme A hydratase domain containing 1	NM_018479	502.383	788.745	1.57001	0.00899139	2.29127e-06
GI_7662001-S	EDEM1	ER degradation enhancer, mannosidase alpha-like 1	NM_014674	49.8424	94.1782	1.88952	0.00118666	3.07279e-07
GI_21359861-S	EDN1	endothelin 1	NM_001955	20	1499.22	74.961	5.06918e-06	7.356e-38
GI_4557546-A	EDNRB	endothelin receptor type B, transcript variant 1	NM_000115	85.2555	143.043	1.67782	0.000176433	3.03094e-10	4.40563
GI_4503466-A	EDNRB	endothelin receptor type B, transcript variant 2	NM_003991	69.6616	111.214	1.59649	0.00245174	1.57323e-06	4.24067
GI_25453470-S	EEF1A2	eukaryotic translation elongation factor 1 alpha 2	NM_001958	184.246	330.251	1.79245	0.00604378	1.98202e-07
GI_32129213-S	EFCBP2	EF hand calcium binding protein 2	NM_019065	20	30.1012	1.50506	4.01782e-05	0.000283064	3.69313
GI_8393298-S	EFEMP2	EGF-containing fibulin-like extracellular matrix protein 2	NM_016938	57.4551	130.958	2.27931	0.00116994	3.17551e-12
GI_8922435-S	EFHC1	EF-hand domain containing 1	NM_018100	31.2204	63.9153	2.04723	0.00333143	8.35398e-05
GI_34147386-S	EFHD1	EF hand domain containing 1	NM_025202	93.2415	712.576	7.64226	3.84389e-05	7.356e-38
GI_33359679-A	EFNA1	ephrin-A1, transcript variant 2	NM_182685	20	201.564	10.0782	6.86606e-06	7.356e-38
GI_33359681-I	EFNA1	ephrin-A1, transcript variant 1	NM_004428	22.3919	96.6141	4.31469	0.00170839	8.2903e-11
GI_33359689-S	EFNB2	ephrin-B2	NM_004093	628.528	1530.61	2.43523	0.000100998	7.356e-38
GI_14589875-A	EFS	embryonal Fyn-associated substrate, transcript variant 2	NM_032459	20	48.4871	2.42435	0.0010186	1.81517e-05	3.18561
GI_6031163-S	EGF	epidermal growth factor	NM_001963	20	31.98	1.599	0.00430907	4.83462e-05
GI_37547280-S	EGFL3	EGF-like-domain, multiple 3	XM_031401	49.101	229.074	4.66536	0.00124304	3.31846e-15
GI_30240931-S	EHD1	EH-domain containing 1	NM_006795	472.67	872.23	1.84533	0.00155319	2.45483e-14
GI_21361461-S	EHD2	EH-domain containing 2	NM_014601	36.8635	88.8698	2.41078	0.00199585	2.7494e-08
GI_24308068-S	EHZF	early hematopoietic zinc finger	NM_015461	159.931	415.139	2.59574	7.8596e-05	7.356e-38
GI_34147492-S	EIF2S1	eukaryotic translation initiation factor 2, subunit 1 alpha, 35kDa	NM_004094	28.4091	50.117	1.76412	0.00511144	0.00326992		+	-	-
GI_21071078-S	EKI1	ethanolamine kinase	NM_018638	98.7415	174.144	1.76364	0.000669574	3.1379e-11
GI_38201713-S	ELAVL1	ELAV-like 1	NM_001419	20	33.589	1.67945	0.00154802	0.00332454
GI_4503554-S	ELF4	E74-like factor 4	NM_001421	20	63.962	3.1981	6.75746e-05	1.97029e-16
GI_34222159-S	ELL2	elongation factor, RNA polymerase II, 2	NM_012081	228.917	396.586	1.73244	0.00158342	1.48235e-13		-	+	-
GI_42490763-S	ELOVL1	elongation of very long chain fatty acids-like 1	NM_022821	145.549	257.863	1.77166	0.000268897	2.57352e-21
GI_19263344-S	EMID1	EMI domain containing 1	NM_133455	48.0563	350.458	7.29265	0.000145599	7.356e-38
GI_14042987-S	EMILIN2	elastin microfibril interfacer 2	NM_032048	195.626	636.366	3.25297	0.000848456	7.53005e-19
GI_4758267-S	EML1	echinoderm microtubule associated protein like 1	NM_004434	126.139	478.209	3.79113	5.29156e-07	7.356e-38
GI_4503558-S	EMP1	epithelial membrane protein 1	NM_001423	95.3004	686.068	7.199	0.000137366	7.356e-38
GI_4503562-S	EMP3	epithelial membrane protein 3	NM_001425	62.6258	304.99	4.87004	0.00327513	5.07838e-10
GI_20357551-I	EMS1	ems1 sequence, transcript variant 1	NM_005231	20	39.5568	1.97784	0.00278748	0.000194595
GI_39930374-S	ENAH	enabled homolog	NM_018212	106.894	181.87	1.70141	0.000466021	9.11173e-14
GI_4505460-S	ENC1	ectodermal-neural cortex	NM_003633	295.567	1510.08	5.1091	3.39434e-05	7.356e-38
GI_7662357-S	ENPP4	ectonucleotide pyrophosphatase/phosphodiesterase 4	NM_014936	41.9494	77.7315	1.85298	0.00408474	7.26217e-05
GI_32490571-S	EPB41L3	erythrocyte membrane protein band 4.1-like 3	NM_012307	20	167.222	8.3611	4.17628e-06	7.356e-38
GI_32967310-S	EPHA2	EphA2	NM_004431	173.859	1025.03	5.89575	5.01365e-05	7.356e-38
GI_17975764-A	EPHB2	EphB2, transcript variant 1	NM_017449	93.082	380.489	4.08768	0.000141424	7.356e-38
GI_24797104-I	EPHB2	EphB2, transcript variant 2	NM_004442	101.72	264.667	2.60192	2.62088e-06	7.356e-38	3.42949
GI_33598961-S	EPHB3	EphB3	NM_004443	39.7187	88.4649	2.22729	0.000780606	1.77363e-09		-	+	-
GI_7705372-S	EPLIN	epithelial protein lost in neoplasm beta	NM_016357	484.101	1251.3	2.58479	0.000156309	7.356e-38
GI_41327739-A	EPN2	epsin 2, transcript variant 1	NM_148921	90.0279	135.873	1.50923	0.000163209	5.29165e-07
GI_4503592-S	EPS15	epidermal growth factor receptor pathway substrate 15	NM_001981	238.499	522.904	2.19248	3.43525e-05	7.356e-38
GI_15147247-S	EPSTI1	epithelial stromal interaction 1	NM_033255	36.414	278.758	7.65524	1.34709e-05	7.356e-38
GI_19923535-S	ERMAP	erythroblast membrane-associated protein	NM_018538	33.6399	54.5845	1.62261	0.00551162	0.00450779
GI_20452463-S	ESAM	endothelial cell adhesion molecule	NM_138961	29.3958	59.3229	2.01807	0.000474614	4.93473e-05	5.27168
GI_21314771-S	ESDN	endothelial and smooth muscle cell-derived neuropilin-like protein	NM_080927	144.42	223.029	1.54431	0.00169264	3.89403e-10
GI_4503606-S	ETFA	electron-transfer-flavoprotein, alpha polypeptide, nuclear gene encoding mitochondrial protein	NM_000126	1633.44	2694.62	1.64966	0.000209743	1.43801e-24
GI_41327740-S	ETHE1	ethylmalonic encephalopathy 1	NM_014297	209.031	317.492	1.51888	8.25242e-05	3.98815e-15		-	-	+
GI_41393580-S	ETS1	v-ets erythroblastosis virus E26 oncogene homolog 1	NM_005238	20	30.1773	1.50886	0.000140944	0.000254958
GI_20127471-S	ETS2	v-ets erythroblastosis virus E26 oncogene homolog 2	NM_005239	20	59.2805	2.96403	0.0014299	1.67314e-09
GI_7706686-S	EVL	Enah/Vasp-like	NM_016337	87.2771	167.836	1.92302	0.00264687	2.11286e-09
GI_4557570-S	EXT1	exostoses 1	NM_000127	189.615	581.913	3.06892	1.66155e-06	7.356e-38
GI_26667218-A	EYA1	eyes absent homolog 1, transcript variant 4	NM_172059	39.8831	97.2908	2.4394	0.0034186	1.18574e-07
GI_6031164-S	F2R	coagulation factor II receptor	NM_001992	110.873	275.914	2.48856	0.000139483	1.30359e-36
GI_34577051-S	F2RL1	coagulation factor II receptor-like 1	NM_005242	79.5899	301.103	3.78318	1.54455e-05	7.356e-38	5.42963
GI_10518499-S	F3	coagulation factor III	NM_001993	91.0576	616.609	6.77164	0.000692421	5.31304e-21
GI_10938020-S	FABP3	fatty acid binding protein 3, muscle and heart	NM_004102	84.5379	262.207	3.10165	0.000268845	2.34604e-27
GI_12669906-S	FACL2	fatty-acid-Coenzyme A ligase, long-chain 2	NM_021122	64.4336	157.244	2.4404	5.92412e-05	2.49528e-24
GI_27477058-S	FAD104	FAD104	NM_022763	128.879	251.326	1.95009	0.00011324	5.20747e-24
GI_14141179-S	FADS1	fatty acid desaturase 1	NM_013402	550.928	1087.22	1.97343	0.000100175	7.356e-38
GI_7662375-S	FAM13A1	family with sequence similarity 13, member A1	NM_014883	67.4767	103.51	1.53401	0.00167819	2.16023e-05
GI_14042963-S	FAM14A	family with sequence similarity 14, member A	NM_032036	107.413	259.907	2.4197	0.000648543	1.17731e-19
GI_5031632-S	FARP1	FERM, RhoGEF and pleckstrin domain protein 1	NM_005766	68.4151	139.665	2.04144	0.00271282	4.85578e-09
GI_34734061-I	FBLN1	fibulin 1, transcript variant C	NM_001996	1381.99	3238.71	2.34351	3.05729e-05	7.356e-38	8.71997	-	+	-
GI_34734061-A	FBLN1	fibulin 1, transcript variant C	NM_001996	305.314	733.688	2.40306	0.00084277	3.95354e-19	5.49321	-	+	-
GI_34734065-I	FBLN1	fibulin 1, transcript variant D	NM_006486	20	33.5001	1.67501	0.00258687	0.000209315	4.6361	-	+	-
GI_24430140-S	FBN1	fibrillin 1	NM_000138	30.5794	95.5636	3.1251	0.000882226	2.07078e-12
GI_4755135-S	FBN2	fibrillin 2	NM_001999	20	285.902	14.2951	1.97649e-07	7.356e-38	3.2558
GI_11967986-S	FBS1	fibrosin 1	NM_022452	24.6694	47.8815	1.94093	0.00190662	0.00125607
GI_16306583-S	FBXL3A	F-box and leucine-rich repeat protein 3A	NM_012158	39.1865	83.0238	2.11868	0.0019561	3.95548e-07
GI_45238579-S	FBXO13	F-box only protein 13	NM_022824	23.9817	50.2744	2.09637	0.00203567	0.000297488
GI_15812197-S	FBXO2	F-box only protein 2	NM_012168	58.909	103.585	1.75839	0.00109511	1.62478e-07	4.36663
GI_15834618-I	FBXO4	F-box only protein 4, transcript variant 1	NM_012176	26.188	63.4086	2.42128	0.00409946	3.97593e-05
GI_15834618-A	FBXO4	F-box only protein 4, transcript variant 1	NM_012176	20	37.1376	1.85688	0.000427996	1.29921e-06
GI_15812191-S	FBXO6	F-box only protein 6	NM_018438	28.0737	90.653	3.22911	0.000408098	8.40965e-13
GI_19718758-A	FER1L3	fer-1-like 3, myoferlin, transcript variant 2	NM_133337	36.1654	486.708	13.4578	2.52634e-06	7.356e-38
GI_7019372-S	FEZ2	fasciculation and elongation protein zeta 2	NM_005102	939.415	1545.25	1.64491	0.00104728	3.21218e-16
GI_16306545-A	FGF18	fibroblast growth factor 18, transcript variant 2	NM_033649	20	42.0323	2.10161	0.00121177	3.01092e-08
GI_13112053-S	FGFRL1	fibroblast growth factor receptor-like 1	NM_021923	26.0654	87.4783	3.35611	0.000126342	1.18358e-15
GI_34147646-S	FHL1	four and a half LIM domains 1	NM_001449	20	32.9664	1.64832	0.000313979	2.80093e-07
GI_42403584-A	FHL2	four and a half LIM domains 2, transcript variant 1	NM_001450	352.909	1169.9	3.31502	3.03327e-05	7.356e-38
GI_4758373-S	FHL3	four and a half LIM domains 3	NM_004468	197.662	401.148	2.02946	0.00047075	2.16835e-21	3.2217
GI_42661382-S	FHOD3	formin homology 2 domain containing 3	XM_371114	22.3597	73.9191	3.30591	0.00354069	1.50637e-06
GI_38146114-S	FHX	FOXJ2 forkhead factor	NM_018416	76.6621	180.235	2.35103	5.42985e-06	5.89333e-27
GI_18765710-S	FJX1	four jointed box 1	NM_014344	208.635	657.757	3.15267	3.17167e-05	7.356e-38
GI_17149835-I	FKBP1A	FK506 binding protein 1A, 12kDa, transcript variant 12A	NM_054014	434.74	698.419	1.60652	0.000215435	2.18403e-27
GI_31982912-S	FKSG44	hypothetical protein FKSG44	NM_031904	748.322	1302.4	1.74043	0.000185945	7.97681e-32
GI_7110592-S	FLI1	Friend leukemia virus integration 1	NM_002017	41.3921	83.6264	2.02035	0.000700371	6.21192e-08		+	+	+
GI_31377847-S	FLJ10074	hypothetical protein FLJ10074	NM_017988	96.6739	148.805	1.53925	0.00712596	5.16138e-05
GI_37549470-S	FLJ10157	hypothetical protein FLJ10157	XM_352939	20	277.44	13.872	4.10483e-06	7.356e-38
GI_31542649-S	FLJ10298	hypothetical protein FLJ10298	NM_018050	22.4423	45.0791	2.00867	0.00314861	0.00214648
GI_21361780-S	FLJ10350	hypothetical protein FLJ10350	NM_018067	337.884	893.427	2.64418	9.44629e-05	7.356e-38
GI_8922566-S	FLJ10647	hypothetical protein FLJ10647	NM_018166	532.189	951.734	1.78834	0.00245946	3.03147e-11	3.23425
GI_8922647-S	FLJ10759	hypothetical protein FLJ10759	NM_018207	25.0635	69.0238	2.75396	0.00299884	3.0607e-06
GI_40538795-S	FLJ10916	hypothetical protein FLJ10916	NM_018271	75.2811	184.398	2.44946	0.00058516	2.1572e-17
GI_8922795-S	FLJ10970	hypothetical protein FLJ10970	NM_018286	21.3573	100.31	4.69675	0.0015452	1.73934e-11		-	-	+
GI_29740221-S	FLJ10980	hypothetical protein FLJ10980	XM_035527	33.5644	68.4807	2.04028	0.00152323	3.68352e-06
GI_21361729-S	FLJ10986	hypothetical protein FLJ10986	NM_018291	30.5941	79.8959	2.61148	0.00323636	3.29833e-07	3.03337
GI_40254892-S	FLJ11273	hypothetical protein FLJ11273	NM_018374	62.0877	108.675	1.75035	0.000223253	2.79049e-08
GI_33286441-S	FLJ11362	hypothetical protein FLJ11362	NM_021946	73.1629	136.315	1.86317	0.00131527	1.22791e-09
GI_42476025-S	FLJ11526	hypothetical protein FLJ11526	NM_024632	144.029	232.784	1.61623	0.00226828	2.26534e-10
GI_13376338-S	FLJ11535	hypothetical protein FLJ11535	NM_024888	53.2953	158.102	2.96653	0.000827492	2.49638e-15	8.14785
GI_40254964-S	FLJ11753	hypothetical protein FLJ11753	NM_024659	78.7956	138.011	1.75151	0.00122348	2.56293e-09	3.52913
GI_13375918-S	FLJ11838	hypothetical protein FLJ11838	NM_024664	199.184	372.372	1.86949	0.00434752	1.10222e-08
GI_13376182-S	FLJ12606	hypothetical protein FLJ12606	NM_024804	41.4375	115.371	2.78422	0.000928407	3.24763e-13
GI_13375663-S	FLJ12650	hypothetical protein FLJ12650	NM_024522	138.041	388.93	2.8175	8.52102e-07	7.356e-38	8.61343
GI_34147626-S	FLJ12895	hypothetical protein FLJ12895	NM_023926	164.401	265.504	1.61498	0.00419211	2.39813e-08
GI_13430873-S	FLJ12985	hypothetical protein FLJ12985	NM_024924	20	45.8251	2.29126	0.000762835	2.11193e-07
GI_12597656-S	FLJ13110	hypothetical protein FLJ13110	NM_022912	20	49.3231	2.46615	0.00287354	1.35726e-06
GI_24431938-S	FLJ13236	hypothetical protein FLJ13236	NM_024902	20.5885	46.3673	2.2521	0.00687621	0.00066824		-	-	+
GI_14149864-S	FLJ13391	hypothetical protein FLJ13391	NM_032181	20	43.8712	2.19356	0.00016912	1.24128e-09
GI_21362101-S	FLJ13576	hypothetical protein FLJ13576	NM_022484	89.6561	142.061	1.58451	0.00037843	1.33259e-08
GI_39995079-S	FLJ13725	hypothetical protein FLJ13725	NM_024519	20	54.3546	2.71773	0.00668204	3.2814e-05
GI_13376266-S	FLJ13941	hypothetical protein FLJ13941	NM_024848	40.1849	76.1478	1.89494	0.00762542	0.000215285
GI_18491013-A	FLJ14249	HS1-binding protein 3, transcript variant 2	NM_106552	318.779	567.276	1.77953	0.000226312	6.98662e-34
GI_13376610-S	FLJ14299	hypothetical protein FLJ14299	NM_025069	20	69.8149	3.49074	0.00103639	2.91351e-09
GI_24432025-S	FLJ14360	hypothetical protein FLJ14360	NM_032775	33.9951	113.914	3.35089	0.00125499	2.02837e-12
GI_14249477-S	FLJ14525	hypothetical protein FLJ14525	NM_032800	152.799	395.841	2.5906	0.000121285	7.356e-38
GI_14249503-S	FLJ14624	hypothetical protein FLJ14624	NM_032813	24.3378	72.5306	2.98016	0.000245543	1.08264e-10
GI_31982905-S	FLJ14957	hypothetical protein FLJ14957	NM_032866	320.826	3017.01	9.40388	4.74419e-06	7.356e-38	8.62207
GI_9506654-S	FLJ20054	hypothetical protein FLJ20054	NM_019049	20	41.0697	2.05348	0.00489442	0.00261955
GI_8923298-S	FLJ20315	hypothetical protein FLJ20315	NM_017763	22.2741	147.745	6.63304	1.2329e-05	7.356e-38		-	+	+
GI_40254903-S	FLJ20321	hypothetical protein FLJ20321	NM_017766	91.3501	199.415	2.18298	0.00278356	5.36524e-10
GI_21361765-S	FLJ20531	hypothetical protein FLJ20531	NM_017865	59.5877	91.6951	1.53883	0.00994503	0.0010807
GI_31377700-S	FLJ20896	hypothetical protein FLJ20896	NM_024605	25.2291	309.83	12.2807	4.50848e-05	7.356e-38	4.06913
GI_31542719-S	FLJ20920	hypothetical protein FLJ20920	NM_025149	43.4597	82.0394	1.88771	0.0016412	3.79668e-06
GI_40255022-S	FLJ21125	hypothetical protein FLJ21125	NM_024627	116.513	178.701	1.53374	0.00266442	1.46905e-08
GI_12711681-S	FLJ21870	hypothetical protein FLJ21870	NM_023016	118.196	445.57	3.76976	2.81815e-05	7.356e-38
GI_11968044-S	FLJ22056	hypothetical protein FLJ22056	NM_022489	665.411	1398.8	2.10216	0.000518363	2.50551e-24
GI_31377616-S	FLJ22313	hypothetical protein FLJ22313	NM_022373	25.8013	102.072	3.95608	0.00049602	2.53293e-16
GI_24432005-S	FLJ22341	hypothetical protein FLJ22341	NM_024599	46.358	89.7075	1.9351	0.00652672	4.23192e-05
GI_13376012-S	FLJ22557	hypothetical protein FLJ22557	NM_024713	69.2685	170.684	2.46409	2.86799e-05	6.59765e-27
GI_31982916-S	FLJ23042	hypothetical protein FLJ23042	NM_025157	31.1738	84.7582	2.71889	0.00323589	2.03496e-07
GI_31542744-S	FLJ23091	putative NFkB activating protein 373	NM_024911	34.4539	1978.16	57.4147	6.18929e-08	7.356e-38
GI_13375833-S	FLJ23186	hypothetical protein FLJ23186	NM_024616	115.543	173.544	1.50199	0.00196774	1.65245e-07	7.18643
GI_13375679-S	FLJ23306	hypothetical protein FLJ23306	NM_024530	20	89.4694	4.47347	1.50032e-05	1.74516e-29
GI_20070341-S	FLJ23375	hypothetical protein FLJ23375	NM_024956	37.508	74.8054	1.99439	0.00512617	2.59722e-05
GI_13384601-S	FLJ23403	hypothetical protein FLJ23403	NM_022068	20	30.582	1.5291	0.00269042	6.37279e-06
GI_11141904-S	FLJ23514	hypothetical protein FLJ23514	NM_021827	20	32.795	1.63975	0.00270165	0.000861828	4.59431
GI_42476016-S	FLJ23751	hypothetical protein FLJ23751	NM_152282	59.6431	89.8368	1.50624	0.00607377	0.000339533
GI_21450642-S	FLJ23790	hypothetical protein FLJ23790	NM_144963	40.3922	62.3915	1.54464	0.00114011	0.00353955
GI_24432051-S	FLJ25348	hypothetical protein FLJ25348	NM_144569	20	65.4446	3.27223	0.000117906	4.95452e-22
GI_21389360-S	FLJ25436	hypothetical protein FLJ25436	NM_144581	57.6001	89.2222	1.54899	0.000466848	9.08195e-05
GI_21450654-S	FLJ25461	hypothetical protein FLJ25461	NM_144966	20	47.5673	2.37837	0.000213675	1.51455e-07
GI_38570114-S	FLJ25476	FLJ25476 protein	NM_152493	150.691	540.059	3.58388	1.144e-06	7.356e-38
GI_34222285-S	FLJ25534	hypothetical protein FLJ25534	NM_153234	19.9151	2211.46	111.044	1.3155e-06	7.356e-38
GI_27734762-S	FLJ25694	hypothetical protein FLJ25694	NM_173604	35.695	63.3332	1.77429	0.00130774	0.000226226
GI_23308520-S	FLJ30634	hypothetical protein FLJ30634	NM_153014	20	312.89	15.6445	5.45493e-05	7.356e-38
GI_39930510-S	FLJ30681	KIAA1983 protein	NM_133459	24.3052	60.2022	2.47693	0.0016954	1.49745e-06
GI_33356135-S	FLJ31340	hypothetical protein FLJ31340	NM_152748	119.073	183.59	1.54183	0.000259767	3.19865e-10	5.98601
GI_23308500-S	FLJ31606	hypothetical protein FLJ31606	NM_153025	23.3588	71.0065	3.03982	0.00146442	1.09389e-08
GI_22749430-S	FLJ32009	hypothetical protein FLJ32009	NM_152718	37.8637	78.6724	2.07778	0.00358413	1.13062e-05
GI_22748702-S	FLJ32115	hypothetical protein FLJ32115	NM_152321	20	398.72	19.936	1.78447e-05	7.356e-38
GI_32698776-S	FLJ34969	hypothetical protein FLJ34969	NM_152678	115.276	245.06	2.12585	0.00660521	4.36237e-07
GI_23397553-S	FLJ36812	hypothetical protein FLJ36812	NM_153260	44.2418	102.857	2.32488	0.000245161	4.16355e-13
GI_27734743-S	FLJ40504	hypothetical protein FLJ40504	NM_173624	43.2931	271.502	6.27125	0.000210029	1.50325e-34
GI_38348315-S	FLJ42461	FLJ42461 protein	NM_198501	20	47.2561	2.36281	0.000266655	5.80108e-12
GI_38348371-S	FLJ44968	FLJ44968 protein	NM_198537	20	54.6045	2.73022	0.00236354	4.47939e-06
GI_38348363-S	FLJ46603	FLJ46603 protein	NM_198530	233.363	709.898	3.04203	3.19962e-05	7.356e-38
GI_45333897-S	FLJ90022	hypothetical protein FLJ90022	NM_153690	23.9601	161.14	6.72535	2.13406e-05	7.356e-38
GI_40255156-S	FLJ90440	hypothetical protein FLJ90440	NM_153377	68.5924	299.793	4.37064	2.44845e-06	7.356e-38
GI_23503314-S	FLJ90798	hypothetical protein FLJ90798	NM_153367	117.607	240.317	2.04339	8.9597e-05	7.94985e-24
GI_38202220-A	FLRT3	fibronectin leucine rich transmembrane protein 3, transcript variant 1	NM_013281	80.6887	200.773	2.48824	0.000787953	4.14251e-17
GI_38524617-S	FMNL2	formin-like 2	NM_052905	104.966	183.487	1.74806	0.000234312	5.87004e-15
GI_16933541-I	FN1	fibronectin 1, transcript variant 1	NM_002026	185.517	1316.29	7.09525	1.909e-07	7.356e-38
GI_44680151-S	FOSL2	FOS-like antigen 2	NM_005253	20	178.034	8.9017	6.60374e-05	7.356e-38
GI_4503734-S	FOXC1	forkhead box C1	NM_001453	30.5395	334.88	10.9655	0.000292074	7.13462e-31		+	+	-
GI_4503732-S	FOXF1	forkhead box F1	NM_001451	20	98.6803	4.93402	2.97114e-05	3.49907e-31
GI_4557594-S	FOXF2	forkhead box F2	NM_001452	182.347	314.08	1.72243	0.000224044	2.92408e-22
GI_31563335-A	FOXK2	forkhead box K2, transcript variant 3	NM_181431	38.7282	67.9906	1.75558	0.00459059	0.000126541
GI_29789366-S	FOXP4	forkhead box P4	NM_138457	20	64.3812	3.21906	0.000766309	2.26153e-10
GI_17738307-S	FREQ	frequenin homolog	NM_014286	34.7841	106.523	3.0624	0.00121325	5.82076e-11	3.50364
GI_33469134-S	FRMD4	FERM domain containing 4	NM_018027	40.9387	236.158	5.76858	2.31445e-05	7.356e-38
GI_38455387-S	FRZB	frizzled-related protein	NM_001463	21.2205	44.1424	2.08018	0.00139682	0.0012791	5.88044
GI_4507114-S	FSCN1	fascin homolog 1, actin-bundling protein	NM_003088	89.8847	174.627	1.94279	0.00257904	9.60343e-10
GI_41352696-S	FSHPRH1	FSH primary response 1	NM_006733	32.2199	54.3505	1.68686	0.00926931	0.00448002
GI_34304366-S	FSTL1	follistatin-like 1	NM_007085	67.8501	671.44	9.89593	8.28491e-06	7.356e-38	3.86874
GI_4503794-S	FTH1	ferritin, heavy polypeptide 1	NM_002032	3993.87	6084.75	1.52352	0.00193978	1.52437e-11
GI_20149497-S	FTL	ferritin, light polypeptide	NM_000146	2733.98	4380.87	1.60238	0.00228418	5.85295e-12		-	-	+
GI_20336193-S	FURIN	furin	NM_002569	250.301	397.18	1.58681	0.00166739	4.88695e-13
GI_30410729-A	FUT8	fucosyltransferase 8 fucosyltransferase), transcript variant 5	NM_178157	96.5166	202.931	2.10255	0.000353551	6.23017e-17
GI_11612654-S	FXYD6	FXYD domain containing ion transport regulator 6	NM_022003	20	51.4484	2.57242	0.00360959	1.98004e-05	6.83833
GI_23510344-I	FYN	FYN oncogene related to SRC, FGR, YES, transcript variant 1	NM_002037	47.8143	95.1613	1.99023	0.00369728	3.43668e-06
GI_5922012-S	FZD2	frizzled homolog 2	NM_001466	78.8528	560.661	7.11022	0.000289714	7.87639e-32		-	+	+
GI_22035685-S	FZD3	frizzled homolog 3	NM_017412	69.3215	124.154	1.79099	0.00142237	2.02202e-09		-	-	+
GI_34734078-S	FZD6	frizzled homolog 6	NM_003506	72.4083	209.577	2.89438	0.00927855	3.8783e-06
GI_4826773-S	G1P2	interferon, alpha-inducible protein	NM_005101	133.009	442.362	3.32581	0.00223829	7.2189e-12	3.58409
GI_11496988-S	GAA	glucosidase, alpha; acid	NM_000152	72.7957	127.819	1.75586	0.000357576	3.87848e-10
GI_18105041-A	GAB2	GRB2-associated binding protein 2, transcript variant 1	NM_080491	239.929	714.443	2.97773	2.90275e-05	7.356e-38
GI_7657105-S	GABRP	gamma-aminobutyric acid A receptor, pi	NM_014211	20	1337.7	66.885	1.36688e-05	7.356e-38
GI_9790904-S	GADD45A	growth arrest and DNA-damage-inducible, alpha	NM_001924	555.549	2246.98	4.04461	3.20457e-06	7.356e-38
GI_9945331-S	GADD45B	growth arrest and DNA-damage-inducible, beta	NM_015675	35.0455	232.876	6.64496	1.75616e-05	7.356e-38
GI_9790905-S	GADD45G	growth arrest and DNA-damage-inducible, gamma	NM_006705	121.987	287.037	2.35301	0.000277129	1.44024e-28		+	-	+
GI_4557612-S	GALC	galactosylceramidase	NM_000153	20	38.6159	1.9308	0.00564244	0.00063819
GI_9945384-S	GALNS	galactosamine-6-sulfate sulfatase	NM_000512	66.2608	161.953	2.44418	8.98161e-06	2.91445e-25
GI_13124890-S	GALNT1	UDP-N-acetyl-alpha-D-galactosamine:polypeptide N-acetylgalactosaminyltransferase 1	NM_020474	119.392	184.528	1.54556	0.0058017	1.13594e-06
GI_34452724-S	GALNT4	UDP-N-acetyl-alpha-D-galactosamine:polypeptide N-acetylgalactosaminyltransferase 4	NM_003774	49.8904	77.3839	1.55108	0.00429594	0.000852096
GI_28872807-S	GAP43	growth associated protein 43	NM_002045	161.266	428.164	2.65502	4.52481e-05	7.356e-38	15.994	+	-	-
GI_5031706-S	GARP	glycoprotein A repetitions predominant	NM_005512	20	47.3896	2.36948	0.00884535	0.0002074
GI_23065525-A	GAS2L1	growth arrest-specific 2 like 1, transcript variant 2	NM_152236	49.3673	112.116	2.27106	0.00526784	7.8715e-07		-	+	-
GI_5360211-I	GAS7	growth arrest-specific 7, transcript variant b	NM_005890	20	92.9229	4.64614	4.33725e-05	7.40498e-24
GI_4503916-S	GAS8	growth arrest-specific 8	NM_001481	32.6511	105.815	3.24078	0.000456817	7.37554e-14
GI_4503928-S	GATA3	GATA binding protein 3	NM_002051	78.9389	145.645	1.84503	7.07602e-05	2.73756e-13		-	+	-
GI_4503934-S	GBA	glucosidase, beta; acid	NM_000157	98.9687	163.562	1.65266	0.00227329	4.68056e-09
GI_4503936-S	GBAS	glioblastoma amplified sequence	NM_001483	183.792	295.653	1.60863	0.000951273	5.48172e-12
GI_4557618-S	GBE1	glucan, branching enzyme 1	NM_000158	82.2196	167.813	2.04103	0.00228918	3.16009e-10
GI_32483370-A	GEM	GTP binding protein overexpressed in skeletal muscle, transcript variant 2	NM_181702	20	42.724	2.1362	1.66843e-05	0.000376522
GI_4503986-S	GGH	gamma-glutamyl hydrolase	NM_003878	173.189	692.534	3.99872	4.52273e-05	7.356e-38
GI_20127641-S	GKAP42	protein kinase anchoring protein GKAP42	NM_025211	29.7678	54.6739	1.83668	0.00430275	0.00102752
GI_37540877-S	GLCE	glucuronyl C5-epimerase	XM_290631	20	37.2018	1.86009	0.00194005	0.00251348
GI_13518031-S	GLI3	GLI-Kruppel family member GLI3	NM_000168	286.567	432.388	1.50885	0.00388954	5.21485e-09		+	+	+
GI_5803150-S	GLIPR1	GLI pathogenesis-related 1	NM_006851	20	237.787	11.8894	9.9445e-06	7.356e-38
GI_37537703-A	GLRX2	glutaredoxin 2, transcript variant 2	NM_197962	376.544	577.873	1.53468	0.00259916	4.96377e-11
GI_21361451-S	GLS	glutaminase	NM_014905	145.866	245.948	1.68612	0.000129717	8.69181e-18
GI_31343475-S	GNA13	guanine nucleotide binding protein, alpha 13	NM_006572	360.029	613.193	1.70318	0.000364848	8.64106e-27		-	+	+
GI_18426899-A	GNAS	GNAS complex locus, transcript variant 2	NM_080426	5140.1	9009.25	1.75274	5.23747e-05	7.356e-38
GI_20127455-S	GNG11	guanine nucleotide binding protein, gamma 11	NM_004126	171.297	332.903	1.94343	0.000291998	7.14498e-25
GI_7657133-S	GNPAT	glyceronephosphate O-acyltransferase	NM_014236	731.366	1347.11	1.84191	3.9498e-06	7.356e-38
GI_19923880-S	GNPDA2	glucosamine-6-phosphate deaminase 2	NM_138335	20.5194	47.4752	2.31367	0.000822531	0.000160819
GI_42490756-S	GOLGA1	golgi autoantigen, golgin subfamily a, 1	NM_002077	37.697	63.2378	1.67753	0.00203779	0.000680969
GI_9945387-S	GP1BB	glycoprotein Ib, beta polypeptide	NM_000407	207.004	618.754	2.98909	8.70357e-05	7.356e-38
GI_4504080-S	GPC1	glypican 1	NM_002081	60.8235	116.13	1.90929	4.67541e-05	6.65851e-11
GI_5360213-S	GPC3	glypican 3	NM_004484	164.467	1079	6.56059	2.60517e-05	7.356e-38		+	-	-
GI_8051601-S	GPC6	glypican 6	NM_005708	20	41.6544	2.08272	0.00104928	2.41881e-06	4.32387	-	+	+
GI_37540666-S	GPR125	G protein-coupled receptor 125	XM_291111	111.651	171.179	1.53316	1.4925e-06	2.3031e-09	3.40457
GI_4504090-S	GPR30	G protein-coupled receptor 30	NM_001505	20	41.4178	2.07089	0.00596127	0.000196699
GI_31377788-S	GPR37	G protein-coupled receptor 37	NM_005302	20	84.9052	4.24526	0.000162827	3.99626e-23
GI_38158027-S	GPR54	G protein-coupled receptor 54	NM_032551	29.1197	57.7737	1.98401	0.000790644	9.7496e-05
GI_41584199-S	GPR56	G protein-coupled receptor 56, transcript variant 1	NM_005682	20	54.8169	2.74084	0.00128947	7.54575e-10
GI_40217830-A	GPRC5C	G protein-coupled receptor, family C, group 5, member C, transcript variant 1	NM_022036	20	146.046	7.3023	0.000131858	7.028e-34
GI_34222312-S	GPSM2	G-protein signalling modulator 2	NM_013296	124.458	240.713	1.93409	0.000121115	1.85415e-23
GI_7656842-A	GRCA	likely ortholog of mouse gene rich cluster, A gene, transcript variant A-1	NM_014449	48.0059	99.0397	2.06307	0.00538613	8.16619e-06
GI_4504150-S	GRN	granulin	NM_002087	581.797	937.86	1.61201	0.000283786	7.39759e-28
GI_4504212-S	GUCY1A3	guanylate cyclase 1, soluble, alpha 3	NM_000856	20	33.5236	1.67618	0.00507853	8.42177e-05
GI_41406065-A	H2AV	H2A histone family, member V, transcript variant 1	NM_012412	253.706	1632.54	6.43477	0.0074524	5.56205e-07
GI_24475997-S	H41	hypothetical protein H41	NM_017548	1159.76	1777.81	1.53291	0.0010616	2.91382e-17
GI_14150040-S	HAGHL	hydroxyacylglutathione hydrolase-like	NM_032304	62.4227	99.9709	1.60152	0.00526656	8.88635e-05
GI_16418432-S	HAK	heart alpha-kinase	NM_052947	20	612.16	30.608	1.55954e-06	7.356e-38
GI_4758505-S	HAND1	heart and neural crest derivatives expressed 1	NM_004821	446.02	4038.84	9.05529	8.28411e-08	7.356e-38		+	+	+
GI_40254458-S	HAPLN1	hyaluronan and proteoglycan link protein 1	NM_001884	20	204.547	10.2273	2.35698e-05	7.356e-38
GI_14456712-S	HBQ1	hemoglobin, theta 1	NM_005331	20	74.4008	3.72004	0.00261754	4.3791e-08
GI_7019404-S	HCF-2	host cell factor 2	NM_013320	29.8043	69.6883	2.3382	0.00162976	1.26055e-06
GI_21237796-A	HDAC5	histone deacetylase 5, transcript variant 1	NM_005474	193.856	427.44	2.20494	0.00173325	2.27971e-13
GI_7662279-I	HDAC9	histone deacetylase 9, transcript variant 3	NM_014707	20	45.0555	2.25278	0.000112111	5.83554e-11		-	-	+
GI_20336760-S	HEBP1	heme binding protein 1	NM_015987	112.049	225.042	2.00842	0.000343308	1.67094e-21
GI_21166383-A	HEPH	hephaestin, transcript variant 2	NM_014799	66.3268	112.392	1.69452	0.00411008	1.7581e-06	3.52493	-	-	+
GI_20127596-S	Hes4	bHLH factor Hes4	NM_021170	51.3248	1039.78	20.2588	0.000211525	1.53513e-37
GI_20149602-S	HEY1	hairy/enhancer-of-split related with YRPW motif 1	NM_012258	179.513	464.711	2.58873	1.53699e-05	7.356e-38
GI_6912413-S	HEY2	hairy/enhancer-of-split related with YRPW motif 2	NM_012259	89.0105	134.507	1.51114	0.00858508	3.68114e-05	15.4331	-	+	-
GI_31077210-A	HIF1A	hypoxia-inducible factor 1, alpha subunit, transcript variant 2	NM_181054	420.495	698.408	1.66092	0.00691364	7.73801e-07
GI_4504388-S	HIVEP1	human immunodeficiency virus type I enhancer binding protein 1	NM_002114	47.1044	102.683	2.1799	5.35615e-05	7.54967e-12
GI_14141182-S	HMGA2	high mobility group AT-hook 2	NM_003483	943.584	1569.96	1.66383	4.97979e-05	5.11066e-37	3.89704
GI_4504426-S	HMGCL	3-hydroxymethyl-3-methylglutaryl-Coenzyme A lyase	NM_000191	70.2346	123.893	1.76399	0.000451968	7.37114e-10
hmm12547-S	hmm12547	Gnomon gene hmm12547 , RefSeq build 34		249.09	427.971	1.71814	0.000694463	1.12585e-15
hmm1617-S	hmm1617	Gnomon gene hmm1617 , RefSeq build 34		89.9357	144.544	1.60719	0.00284788	1.05392e-06
hmm17121-S	hmm17121	Gnomon gene hmm17121 , RefSeq build 34		41.5157	261.421	6.29692	5.28027e-08	7.356e-38
hmm21716-S	hmm21716	Gnomon gene hmm21716 , RefSeq build 34		20	46.5873	2.32937	0.000340624	5.04124e-06
hmm24743-S	hmm24743	Gnomon gene hmm24743 , RefSeq build 34		20	70.9952	3.54976	0.00249759	3.81279e-08
hmm25579-S	hmm25579	Gnomon gene hmm25579 , RefSeq build 34		1266.29	2493.71	1.9693	0.000123342	7.356e-38	3.07493
hmm27155-S	hmm27155	Gnomon gene hmm27155 , RefSeq build 34		22.9968	58.1711	2.52953	0.00382157	3.03143e-05
hmm28615-S	hmm28615	Gnomon gene hmm28615 , RefSeq build 34		33.4896	225.091	6.72122	1.04683e-05	7.356e-38
hmm2974-S	hmm2974	Gnomon gene hmm2974 , RefSeq build 34		39.1772	70.977	1.81169	0.00135579	3.03592e-05
hmm35922-S	hmm35922	Gnomon gene hmm35922 , RefSeq build 34		20	376.362	18.8181	0.000487052	1.31585e-24
hmm5251-S	hmm5251	Gnomon gene hmm5251 , RefSeq build 34		20	41.5228	2.07614	0.000793249	1.58403e-07	3.58725
hmm75-S	hmm75	Gnomon gene hmm75 , RefSeq build 34		155.61	234.312	1.50576	0.000299372	1.16429e-11
hmm754-S	hmm754	Gnomon gene hmm754 , RefSeq build 34		27.379	50.0029	1.82632	0.00998074	0.00433705
hmm7854-S	hmm7854	Gnomon gene hmm7854 , RefSeq build 34		22.0897	54.6462	2.47383	0.0022652	3.65622e-05
hmm7998-S	hmm7998	Gnomon gene hmm7998 , RefSeq build 34		30.9912	105.132	3.39232	0.000674852	1.28392e-14
hmm9249-S	hmm9249	Gnomon gene hmm9249 , RefSeq build 34		151.469	259.523	1.71337	0.00218897	2.12944e-10
hmm9317-S	hmm9317	Gnomon gene hmm9317 , RefSeq build 34		32.3092	77.3695	2.39466	4.8571e-07	3.29985e-09
GI_5901969-S	HNMT	histamine N-methyltransferase	NM_006895	29.7362	83.2968	2.80119	1.77795e-05	2.69809e-12
GI_7019410-S	HOOK2	hook homolog 2	NM_013312	44.5062	69.5119	1.56185	0.00786874	0.00117299
GI_19913440-A	HPCAL1	hippocalcin-like 1, transcript variant 1	NM_002149	401.201	1208.84	3.01305	0.000242446	2.15987e-34
GI_30474869-I	HRIHFB2122	Tara-like protein, transcript variant 1	NM_007032	117.091	207.443	1.77164	0.00596944	4.32441e-07
GI_4504494-S	HRMT1L1	HMT1 hnRNP methyltransferase-like 1	NM_001535	423.559	705.043	1.66457	0.000366698	3.07319e-19
Hs.187199-S	Hs.187199	Cluster 187199 , UniGene build 163		305.017	627.016	2.05568	0.00367505	1.4022e-09
Hs.21177-S	Hs.21177	Cluster 21177 , UniGene build 163		66.612	139.969	2.10126	6.70312e-05	1.50536e-16
Hs.22137-S	Hs.22137	Cluster 22137 , UniGene build 163		20	92.1534	4.60767	4.44996e-06	7.77653e-32
Hs.232058-S	Hs.232058	Cluster 232058 , UniGene build 163		36.7601	73.4147	1.99713	0.0040784	2.89633e-05
Hs.243596-S	Hs.243596	Cluster 243596 , UniGene build 163		61.0639	181.007	2.96422	0.000326147	1.24774e-22
Hs.26039-S	Hs.26039	Cluster 26039 , UniGene build 163		33.6143	392.383	11.6731	2.1283e-05	7.356e-38	14.0225
Hs.311977-S	Hs.311977	Cluster 311977 , UniGene build 163		43.52	80.9384	1.8598	0.001363	4.3202e-06
Hs.3327-S	Hs.3327	Cluster 3327 , UniGene build 163		64.887	105.541	1.62654	0.0028001	6.52854e-06
Hs.348319-S	Hs.348319	Cluster 348319 , UniGene build 163		164.802	288.975	1.75347	0.000499635	2.18644e-18
Hs.348392-S	Hs.348392	Cluster 348392 , UniGene build 163		32.201	128.416	3.98795	5.21693e-06	5.048e-31
Hs.356835-S	Hs.356835	Cluster 356835 , UniGene build 163		52.4565	97.032	1.84976	0.00725142	2.15935e-05
Hs.374838-S	Hs.374838	Cluster 374838 , UniGene build 163		73.4748	216.833	2.95112	1.08688e-05	7.356e-38
Hs.390503-S	Hs.390503	Cluster 390503 , UniGene build 163		42.558	94.3697	2.21744	0.00480143	1.48489e-06
Hs.421238-S	Hs.421238	Cluster 421238 , UniGene build 163		23.9919	48.5206	2.02237	0.00306673	0.000650869
Hs.444709-S	Hs.444709	Cluster 444709 , UniGene build 163		20	31.0595	1.55297	0.000870262	0.000811566
Hs.469165-S	Hs.469165	Cluster 469165 , UniGene build 163		88.9929	219.849	2.47041	0.000159542	3.32945e-27
Hs.482647-S	Hs.482647	Cluster 482647 , UniGene build 163		20	37.0515	1.85257	0.00237327	0.000539354
Hs.55982-S	Hs.55982	Cluster 55982 , UniGene build 163		20	32.8175	1.64088	0.00364295	0.00312486
Hs.5724-S	Hs.5724	Cluster 5724 , UniGene build 163		343.78	598.933	1.7422	0.00140276	8.48301e-15
Hs.5855-S	Hs.5855	Cluster 5855 , UniGene build 163		20	40.8339	2.04169	0.00186178	2.16934e-06
GI_27597081-A	HS6ST2	heparan sulfate 6-O-sulfotransferase 2	NM_147174	28.6513	96.6298	3.37261	0.000857228	8.48637e-12
GI_24432101-I	HS6ST2	heparan sulfate 6-O-sulfotransferase 2, transcript variant S	NM_147175	25.9306	59.502	2.29466	0.000763126	4.71254e-06
GI_30089936-A	HSPA5BP1	heat shock 70kDa protein 5 binding protein 1, transcript variant 2	NM_178031	263.849	855.895	3.24388	2.82585e-05	7.356e-38
GI_4996892-S	HSPB1	heat shock 27kDa protein 1	NM_001540	131.977	409.803	3.10511	0.000696891	1.60548e-20
GI_38016940-S	HSPB8	heat shock 27kDa protein 8	NM_014365	78.6052	540.862	6.88074	1.71968e-05	7.356e-38
GI_32261311-S	HSPC039	HSPC039 protein	NM_016097	335.336	530.194	1.58108	0.00801478	1.19968e-06
GI_39725951-S	HSU84971	vasculogenesis gene on 5q	NM_018046	38.7147	71.5832	1.84899	0.00793561	0.000501957
GI_38679908-S	HT008	uncharacterized hypothalamus protein HT008	NM_018469	86.8086	287.944	3.317	0.000124429	7.356e-38
GI_34222336-S	HT021	HT021	NM_020685	346.714	587.814	1.69539	0.000120571	1.26866e-29
GI_24475711-S	HT036	hypothetical protein HT036	NM_031207	91.127	170.129	1.86694	0.00139426	6.22565e-11
GI_7706576-A	HUMGT198A	GT198, complete ORF	NM_016556	128.207	201.416	1.57102	0.00312234	4.95884e-08
GI_34303935-S	IBRDC1	IBR domain containing 1	NM_152553	20	31.7193	1.58597	0.000328325	0.00011548
GI_33946335-S	ID2	inhibitor of DNA binding 2, dominant negative helix-loop-helix protein	NM_002166	1148.4	1845.66	1.60716	0.000952079	3.37554e-18		+	+	-
GI_28178831-S	IDH2	isocitrate dehydrogenase 2, mitochondrial	NM_002168	792.967	3132.47	3.95032	8.26377e-05	7.356e-38
GI_16554595-A	IER3	immediate early response 3, transcript variant short	NM_003897	287.357	2074.31	7.21858	9.24111e-05	7.356e-38	3.24773
GI_45439368-S	IER5	immediate early response 5	NM_016545	20	60.8043	3.04021	3.68125e-05	2.7962e-12
GI_5031782-S	IFNGR2	interferon gamma receptor 2	NM_005534	511.428	771.334	1.5082	0.00083669	1.70355e-17
GI_13994332-S	IFP38	IFP38	NM_031943	374.386	587.797	1.57003	0.00305109	3.72754e-10
GI_4504610-S	IGF2R	insulin-like growth factor 2 receptor	NM_000876	204.991	324.642	1.58369	3.92891e-05	6.39763e-18
GI_19923110-S	IGFBP3	insulin-like growth factor binding protein 3	NM_000598	20	119.3	5.965	0.000273583	8.19855e-22		-	+	-
GI_10834981-S	IGFBP5	insulin-like growth factor binding protein 5	NM_000599	20	42.0456	2.10228	0.000550424	1.9218e-09
GI_4504618-S	IGFBP7	insulin-like growth factor binding protein 7	NM_001553	304.276	1171.94	3.85157	9.45371e-05	7.356e-38
GI_22095346-S	IGSF4	immunoglobulin superfamily, member 4	NM_014333	175.961	670.426	3.81008	1.271e-05	7.356e-38
GI_34147342-S	IGSF9	immunoglobulin superfamily, member 9	NM_020789	27.7474	47.1718	1.70004	0.00214959	0.00717983	6.19372
GI_24430214-S	IL10RB	interleukin 10 receptor, beta	NM_000628	79.2698	221.386	2.79282	4.86419e-05	7.356e-38
GI_24430217-S	IL11	interleukin 11	NM_000641	20	264.317	13.2158	1.00094e-05	7.356e-38
GI_26787975-S	IL13RA1	interleukin 13 receptor, alpha 1	NM_001560	79.2911	205.141	2.58719	0.000279168	1.68221e-25
GI_14211844-S	IMMP2L	IMP2 inner mitochondrial membrane protease-like	NM_032549	45.6426	149.657	3.27889	5.16737e-06	2.21727e-32
GI_39725658-S	INA	internexin neuronal intermediate filament protein, alpha	NM_032727	79.7547	201.687	2.52884	6.49828e-05	9.77001e-34	3.59963
GI_38327538-S	INPP5E	inositol polyphosphate-5-phosphatase, 72 kDa	NM_019892	101.989	194.498	1.90705	0.000253842	1.83269e-17
GI_38327530-A	INSIG1	insulin induced gene 1, transcript variant 3	NM_198337	343.077	545.49	1.58999	0.00185582	7.63526e-13
GI_7662265-S	IPO13	importin 13	NM_014652	97.115	153.553	1.58115	0.00115076	2.34101e-08
GI_5174472-S	IPP	intracisternal A particle-promoted polypeptide	NM_005897	28.8445	84.7185	2.93708	0.00076288	1.80701e-11
GI_4504720-S	IRF1	interferon regulatory factor 1	NM_002198	36.902	137.624	3.72945	0.00040796	1.91495e-20
GI_33667027-S	IRF2BP2	interferon regulatory factor 2 binding protein 2	NM_182972	104.652	286.161	2.73441	0.000506928	1.39944e-22
GI_39930312-S	IRLB	c-myc promoter-binding protein	NM_005848	50.7155	96.0503	1.8939	9.62408e-05	1.98236e-08
GI_5031804-S	IRS1	insulin receptor substrate 1	NM_005544	20	76.0726	3.80363	1.14013e-05	6.24252e-22
GI_39930458-S	IRX3	iroquois homeobox protein 3	NM_024336	20	79.2591	3.96296	1.24107e-05	4.35667e-25
GI_7705554-S	IRX4	iroquois homeobox protein 4	NM_016358	20	50.027	2.50135	0.00189064	9.98315e-08	4.18858
GI_4504736-S	ISL1	ISL1 transcription factor, LIM/homeodomain,	NM_002202	28.2911	253.514	8.96091	7.27769e-07	7.356e-38		+	+	+
GI_4504750-S	ITGA5	integrin, alpha 5	NM_002205	25.1518	59.2319	2.35498	0.000471775	3.25202e-06
GI_40217844-S	ITGAV	integrin, alpha V	NM_002210	20	100.657	5.03285	0.000307225	3.82078e-21
GI_20143950-I	ITGB1BP1	integrin beta 1 binding protein 1, transcript variant 1	NM_004763	453.08	703.064	1.55174	0.000149348	1.77099e-21
GI_31560867-S	ITM2C	integral membrane protein 2C	NM_030926	684.385	2265	3.30954	4.26071e-06	7.356e-38	5.81977
GI_24475846-S	IVNS1ABP	influenza virus NS1A binding protein	NM_006469	171.664	267.949	1.56089	0.00418349	1.04667e-07
GI_4557678-S	JAG1	jagged 1	NM_000214	78.8401	153.837	1.95125	0.000626033	3.24027e-12
GI_4504802-S	JAK1	Janus kinase 1	NM_002227	64.8814	159.637	2.46044	0.000211423	1.07745e-20
GI_7661843-S	JM1	JM1 protein	NM_014008	67.2632	105.601	1.56997	0.00235512	8.75661e-06
GI_29893810-I	JPH2	junctophilin 2, transcript variant 1	NM_020433	20	56.6441	2.83221	6.44811e-05	1.07084e-15
GI_37675279-A	JUB	jub, ajuba homolog, transcript variant 2	NM_198086	44.0435	393.942	8.94438	4.70485e-06	7.356e-38		-	+	+
GI_44890066-S	JUN	v-jun sarcoma virus 17 oncogene homolog	NM_002228	20	152.941	7.64705	6.61262e-07	7.356e-38		-	+	-
GI_10938013-S	JUND	jun D proto-oncogene	NM_005354	1882.45	4440.7	2.359	4.06816e-05	7.356e-38		+	-	-
GI_12056467-A	JUP	junction plakoglobin, transcript variant 2	NM_021991	68.2525	177.91	2.60664	2.72477e-05	7.30543e-31		+	+	+
GI_7669496-S	JWA	cytoskeleton related vitamin A responsive protein	NM_006407	389.29	716.953	1.84169	0.00061885	6.81503e-22
GI_34147405-S	KATNAL1	katanin p60 subunit A-like 1	NM_032116	27.0938	92.4872	3.41359	0.00103942	2.07342e-11
GI_40254929-S	KBRAS1	I-kappa-B-interacting Ras-like protein 1	NM_020345	104.188	166.058	1.59383	0.00101653	9.12527e-10
GI_15451900-S	KCNK1	potassium channel, subfamily K, member 1	NM_002245	32.7163	83.5596	2.55407	0.000248107	3.97339e-11
GI_26051259-I	KCNQ2	potassium voltage-gated channel, KQT-like subfamily, member 2, transcript variant 3	NM_004518	29.062	59.5196	2.04802	0.000332606	3.60141e-05
GI_31377664-S	KCTD10	potassium channel tetramerisation domain containing 10	NM_031954	159.759	268.547	1.68095	8.82928e-06	5.99305e-19
GI_8051612-I	KDELR3	KDEL endoplasmic reticulum protein retention receptor 3, transcript variant 1	NM_006855	22.6077	52.1104	2.30498	0.00189907	4.87329e-05		-	+	-
GI_8051610-A	KDELR3	KDEL endoplasmic reticulum protein retention receptor 3, transcript variant 2	NM_016657	27.4378	60.7743	2.21498	0.00293927	1.37758e-05		-	+	-
GI_34222319-S	KIAA0063	KIAA0063 gene product	NM_014876	284.456	584.634	2.05527	1.3922e-05	7.356e-38		+	+	-
GI_37555887-S	KIAA0143	KIAA0143 protein	XM_035825	182.897	303.471	1.65925	0.00164956	1.12579e-12
GI_37547067-S	KIAA0191	KIAA0191 protein	XM_038288	188.8	313.283	1.65934	3.21509e-05	1.92646e-20
GI_42655605-S	KIAA0205	KIAA0205 gene product	XM_375837	36.9575	65.2899	1.76662	0.00200695	0.000168848
GI_7662013-S	KIAA0233	KIAA0233 gene product	NM_014745	497.856	890.468	1.78861	0.00767563	7.32341e-07
GI_7662075-S	KIAA0355	KIAA0355 gene product	NM_014686	204.1	309.653	1.51716	0.000642941	2.34578e-13
GI_37543271-S	KIAA0397	KIAA0397 gene product	XM_029438	238.754	379.491	1.58946	0.000553134	2.16101e-19
GI_42734313-S	KIAA0669	KIAA0669 gene product	NM_014779	139.643	312.239	2.23598	0.00049833	1.53377e-22
GI_37537700-S	KIAA0685	KIAA0685	NM_014678	188.709	314.609	1.66716	0.000617324	4.06623e-19
GI_37556116-S	KIAA0725	KIAA0725 protein	XM_291291	42.4792	89.5827	2.10886	0.000105744	2.37948e-09
GI_39930348-S	KIAA0746	KIAA0746 protein	NM_015187	143.844	311.892	2.16827	5.09608e-05	7.356e-38	4.3846
GI_37550538-S	KIAA0779	KIAA0779 protein	XM_098229	20	32.9077	1.64538	0.00116999	0.00104809
GI_37545060-S	KIAA0802	KIAA0802 protein	XM_031357	223.004	430.486	1.9304	0.000306374	3.38367e-26
GI_27486123-S	KIAA0819	KIAA0819 protein	XM_032996	54.8379	96.5906	1.76138	0.00379945	6.00526e-06
GI_29745993-S	KIAA0830	KIAA0830 protein	XM_290546	23.5277	80.598	3.42566	9.32309e-05	6.2572e-14
GI_37549539-S	KIAA0842	KIAA0842 protein	XM_290944	20	44.278	2.2139	0.0055718	0.000786151
GI_37552485-S	KIAA0870	KIAA0870 protein	XM_088315	20	101.469	5.07345	0.000495367	2.40809e-17
GI_41222100-S	KIAA0877	KIAA0877 protein	XM_371891	157.333	299.83	1.9057	0.000654738	4.26052e-18
GI_42734322-S	KIAA0913	KIAA0913 protein	NM_015037	105.496	159.779	1.51455	0.000650363	3.10892e-08
GI_37551220-S	KIAA0913	KIAA0913 protein	XM_044347	61.3108	136.701	2.22964	0.00382873	4.09115e-08
GI_44888817-S	KIAA0934	KIAA0934 protein	NM_014974	56.6659	103.005	1.81776	1.39413e-06	1.88749e-08
GI_7662409-S	KIAA0963	KIAA0963 protein	NM_014963	20	49.5658	2.47829	0.00890287	0.00039041
GI_39930340-S	KIAA0970	KIAA0970 protein	NM_014923	122.433	278.934	2.27826	4.3814e-05	7.356e-38
GI_21361584-S	KIAA0992	palladin	NM_016081	139.165	2776.44	19.9507	8.8378e-07	7.356e-38
GI_27481123-S	KIAA1078	KIAA1078 protein	XM_036589	404.674	690.896	1.70729	6.19625e-05	1.73909e-33
GI_44955928-S	KIAA1078	KIAA1078 protein	NM_203459	364.634	589.999	1.61806	0.000174232	1.91943e-26
GI_37540630-S	KIAA1102	KIAA1102 protein	XM_044461	39.0872	94.3734	2.41443	0.000305122	4.87188e-12
GI_42656961-S	KIAA1109	hypothetical protein KIAA1109	XM_371706	51.2759	90.2661	1.7604	0.00216134	1.84114e-06
GI_24308130-S	KIAA1128	KIAA1128 protein	NM_018999	38.3783	77.4371	2.01773	0.00184914	5.79411e-07
GI_29789109-S	KIAA1145	KIAA1145 protein	NM_020698	20	65.4783	3.27392	0.00263498	1.92629e-07
GI_37540435-S	KIAA1211	KIAA1211 protein	XM_044178	20	36.0339	1.8017	0.00237386	0.0051686
GI_37539723-S	KIAA1223	KIAA1223 protein	XM_048747	51.7021	104.509	2.02137	0.000453967	7.81474e-10
GI_37538197-S	KIAA1228	KIAA1228 protein	XM_036408	112.419	172.58	1.53515	0.000210225	1.75655e-09
GI_37550526-S	KIAA1237	KIAA1237 protein	XM_087386	26.8082	141.661	5.28424	0.000376716	3.47251e-22
GI_38570148-S	KIAA1280	KIAA1280 protein	NM_015691	22.4076	46.9936	2.09722	0.00186745	0.000595173		-	+	-
GI_18548545-S	KIAA1337	KIAA1337 protein	XM_052561	20	41.0964	2.05482	0.00150919	0.00191529	4.35775
GI_37543775-S	KIAA1340	KIAA1340 protein	XM_044836	80.9602	148.873	1.83884	0.00443514	1.88572e-07
GI_34147339-S	KIAA1446	brain-enriched guanylate kinase-associated protein	NM_020836	20	34.5989	1.72995	6.83506e-05	0.000324017
GI_17457388-S	KIAA1463	KIAA1463 protein	XM_051160	51.4284	80.2303	1.56004	0.00787023	0.000693153
GI_37545982-S	KIAA1509	KIAA1509 protein	XM_029353	232.081	404.466	1.74278	0.000730084	1.60865e-16	4.18216
GI_42658625-S	KIAA1549	KIAA1549 protein	XM_379932	50.812	84.5644	1.66426	0.000206597	2.09602e-05
GI_21314680-S	KIAA1598	KIAA1598	NM_018330	545.126	1230.64	2.25753	0.000144238	7.356e-38
GI_22055650-S	KIAA1600	KIAA1600 protein	XM_049351	129.802	243.608	1.87677	0.000210664	1.60967e-23
GI_37545618-S	KIAA1695	hypothetical protein FLJ22297	XM_352922	25.0235	99.6514	3.98231	0.000302651	2.19492e-17
GI_27477684-S	KIAA1728	KIAA1728 protein	XM_043492	20	93.1849	4.65925	0.00036977	5.48912e-20
GI_37540654-S	KIAA1729	KIAA1729 protein	XM_114418	59.3782	97.81	1.64724	0.00350896	8.56731e-06
GI_32307174-S	KIAA1737	KIAA1737	NM_033426	38.6612	111.91	2.89463	0.000388547	2.47413e-15
GI_24308333-S	KIAA1838	KIAA1838	NM_032448	390.177	635.677	1.6292	3.27903e-05	7.40244e-28
GI_29731736-S	KIAA1841	KIAA1841 protein	XM_087056	20	38.7487	1.93744	0.00118587	0.000919871
GI_42657971-S	KIAA1862	KIAA1862 protein	XM_044212	212.96	385.496	1.81018	0.000118668	6.88281e-30
GI_37549867-S	KIAA1909	KIAA1909 protein	XM_291137	20.6638	39.5603	1.91447	0.00173805	0.00748397	7.35667
GI_24308337-S	KIAA1914	KIAA1914	NM_032550	20	57.3042	2.86521	2.76772e-05	1.27305e-12
GI_20555643-S	KIAA1949	KIAA1949 protein	XM_166376	63.5624	127.693	2.00894	0.00269183	1.80816e-08
GI_29789057-S	KIBRA	KIBRA protein	NM_015238	178.108	270.96	1.52132	0.000814114	1.34105e-13	3.50447
GI_13194196-S	KIF13B	kinesin family member 13B	NM_015254	56.1205	84.2459	1.50116	0.000297185	0.000438076
GI_41393558-I	KIF1B	kinesin family member 1B, transcript variant 2	NM_183416	142.93	319.027	2.23205	8.54538e-05	7.356e-38
GI_18105053-S	KIFAP3	kinesin-associated protein 3	NM_014970	60.308	169.285	2.80701	8.02604e-05	1.15342e-30
GI_19923320-S	KIFC3	kinesin family member C3	NM_005550	20	168.449	8.42245	0.000444848	1.59993e-23
GI_29501806-I	KLC2L	kinesin light chain 2-like, transcript variant 1	NM_177417	91.0871	152.675	1.67614	0.0021569	7.15999e-08	4.89067
GI_14251214-S	KLF5	Kruppel-like factor 5	NM_001730	20	145.666	7.2833	1.367e-05	7.356e-38		+	+	+
GI_21359895-S	KLHL2	kelch-like 2, Mayven	NM_007246	111.203	187.469	1.68583	0.00011363	7.92001e-14
GI_17136075-I	KLHL4	kelch-like 4, transcript variant 1	NM_019117	38.3678	85.6472	2.23227	0.000368918	1.29184e-09	7.26393	+	+	-
GI_17017979-A	KLHL4	kelch-like 4, transcript variant 2	NM_057162	20	34.733	1.73665	0.00123023	0.00314815		+	+	-
GI_39930611-I	KLHL5	kelch-like 5, transcript variant b	NM_199039	138.505	329.717	2.38054	2.02831e-06	7.356e-38		+	+	+
GI_27437002-A	KREMEN2	kringle containing transmembrane protein 2, transcript variant 2	NM_024507	30.4937	80.178	2.62933	0.000358062	7.41723e-11
GI_4557700-S	KRT17	keratin 17	NM_000422	20	33.595	1.67975	0.00123451	2.51439e-06
GI_40354193-A	KRT18	keratin 18, transcript variant 1	NM_000224	4536.17	13233	2.91722	2.10485e-06	7.356e-38		-	+	-
GI_40217850-S	KRT19	keratin 19	NM_002276	82.9161	491.576	5.9286	9.42309e-07	7.356e-38
GI_4504918-S	KRT8	keratin 8	NM_002273	3941.3	13564.4	3.44161	6.93522e-05	7.356e-38
GI_4826813-A	KTN1	kinectin 1	NM_004986	1126.22	1788.68	1.58822	0.00140885	4.12114e-15
GI_38788415-S	LAMA1	laminin, alpha 1	NM_005559	125.834	267.513	2.12592	0.000457969	2.65981e-22
GI_21264601-S	LAMA5	laminin, alpha 5	NM_005560	845.49	3534.58	4.18051	4.86198e-05	7.356e-38
GI_4504950-S	LAMB1	laminin, beta 1	NM_002291	520.892	838.023	1.60882	0.0026966	1.66069e-10
GI_9845495-S	LAMB2	laminin, beta 2	NM_002292	20	59.5381	2.9769	0.00038295	2.86317e-08
GI_4504956-A	LAMP2	lysosomal-associated membrane protein 2, transcript variant LAMP2A	NM_002294	132.996	237.197	1.78349	0.000216231	3.46958e-20
GI_4504956-I	LAMP2	lysosomal-associated membrane protein 2, transcript variant LAMP2A	NM_002294	182.647	308.789	1.69063	2.75769e-05	1.92191e-21
GI_13569871-S	LBH	likely ortholog of mouse limb-bud and heart gene	NM_030915	198.368	430.217	2.16878	6.12376e-05	1.04241e-36
GI_19923451-S	LEF1	lymphoid enhancer-binding factor 1	NM_016269	20	109.957	5.49785	0.000234843	2.14745e-25		+	+	-
GI_6006015-S	LGALS1	lectin, galactoside-binding, soluble, 1	NM_002305	283.747	534.971	1.88538	0.00319561	3.80278e-10
GI_4504982-S	LGALS3	lectin, galactoside-binding, soluble, 3	NM_002306	22.4348	115.216	5.13559	3.8195e-05	1.17915e-29
GI_4826815-S	LGI1	leucine-rich, glioma inactivated 1	NM_005097	20	175.198	8.7599	9.59882e-05	7.356e-38		+	+	+
GI_4557716-S	LHCGR	luteinizing hormone/choriogonadotropin receptor	NM_000233	20	45.9036	2.29518	0.00474988	0.000225428
GI_5031864-S	LHFP	lipoma HMGIC fusion partner	NM_005780	289.903	496.033	1.71103	0.00624662	1.91555e-07
GI_32698675-S	LHFPL2	lipoma HMGIC fusion partner-like 2	NM_005779	150.434	299.813	1.99299	6.15847e-05	3.79467e-32
GI_30410784-S	LHX1	LIM homeobox 1	NM_005568	20	39.2327	1.96164	0.00444224	2.02151e-05		+	+	-
GI_30795195-S	LHX2	LIM homeobox 2	NM_004789	116.279	672.933	5.78723	3.16367e-05	7.356e-38		+	+	+
GI_30795197-S	LHX5	LIM homeobox 5	NM_022363	28.5525	82.2075	2.87917	0.00490988	1.31913e-06		+	+	+
GI_8051619-A	LIMK2	LIM domain kinase 2, transcript variant 2a	NM_005569	153.638	345.744	2.25038	1.15457e-05	7.356e-38	4.38512
GI_13518025-S	LIMS1	LIM and senescent cell antigen-like domains 1	NM_004987	366.704	887.353	2.41981	2.35822e-05	7.356e-38
GI_40804747-S	LIMS2	LIM and senescent cell antigen-like domains 2	NM_017980	20	97.3591	4.86796	0.000577079	1.86564e-16	3.20257
GI_34878696-A	LKAP	limkain b1, transcript variant 2	NM_019081	225.371	354.029	1.57087	0.00127789	5.61367e-13
GI_4758679-S	LLGL2	lethal giant larvae homolog 2	NM_004524	280.134	599.964	2.1417	0.000238788	4.93311e-34
GI_14277673-S	LMCD1	LIM and cysteine-rich domains 1	NM_014583	83.9892	1636.02	19.4789	9.79906e-08	7.356e-38		-	+	-
GI_39930520-S	LOC114990	hypothetical protein BC013767	NM_138440	72.6421	485.885	6.68875	1.00199e-06	7.356e-38
GI_24308385-S	LOC115294	similar to hypothetical protein FLJ10883	NM_052937	50.5298	126.32	2.49991	2.34675e-05	4.24271e-19
GI_37550358-S	LOC115548	hypothetical protein BC014311	XM_291142	54.5223	126.43	2.31887	0.000194573	3.66945e-17
GI_20270322-S	LOC115950	hypothetical protein BC016816	NM_138783	54.6368	104.737	1.91697	0.00126085	4.30725e-09
GI_37547347-S	LOC129439	similar to FKSG30	XM_065237	2047.15	3595.28	1.75624	0.00658561	2.18016e-07
GI_40255209-S	LOC130576	hypothetical protein LOC130576	NM_177964	20	64.9792	3.24896	0.0018677	4.72605e-08
GI_37550393-S	LOC134478	similar to cytoplasmic beta-actin	XM_068864	1344.97	2164.35	1.60922	0.00230663	5.32102e-12
GI_37546234-S	LOC139231	hypothetical protein BC016683	XM_060020	126.335	189.703	1.50159	0.00886487	1.3199e-05
GI_21264329-S	LOC142678	skeletrophin	NM_080875	75.703	156.918	2.07281	0.00926088	7.75107e-06
GI_18604602-S	LOC143914	LOC143914	XM_084654	27.2956	71.1785	2.60769	0.00522164	6.75122e-06
GI_31341313-S	LOC144100	hypothetical protein LOC144100	NM_175058	20	60.9021	3.0451	0.00105189	1.54508e-09
GI_32698852-S	LOC144501	hypothetical protein LOC144501	NM_182507	20	81.3206	4.06603	3.74418e-05	4.2684e-32
GI_18584195-S	LOC145786	hypothetical protein LOC145786	XM_096860	599.385	5236.11	8.7358	5.99575e-06	7.356e-38
GI_29740242-S	LOC145853	similar to ENSANGP00000021391	XM_096885	127.218	212.709	1.672	0.00679701	1.93492e-06
GI_37540068-S	LOC148418	dnaj-like protein	XM_086188	36.3643	62.9502	1.7311	0.00429161	0.000646211
GI_22041474-S	LOC148530	LOC148530	XM_097480	54.2392	85.0095	1.56731	0.000497321	0.000116115
GI_27477941-S	LOC148918	LOC148918	XM_086361	90.591	300.263	3.31449	2.03018e-05	7.356e-38
GI_37548666-S	LOC149281	similar to AD-003 protein	XM_089281	20	31.4354	1.57177	0.00300894	0.000198356
GI_22779869-S	LOC149420	casein kinase	NM_152835	67.854	113.655	1.67499	0.00145257	4.2506e-07
GI_37549413-S	LOC150739	similar to keratin 8	XM_092267	152.682	1121.66	7.34638	6.91634e-05	7.356e-38
GI_27477767-S	LOC150946	hypothetical protein LOC150946	XM_097977	51.6798	83.2783	1.61143	0.000628208	6.7452e-05
GI_18571944-S	LOC158014	LOC158014	XM_088442	20	38.2592	1.91296	0.00628953	0.000343063
GI_44917612-S	LOC163782	hypothetical protein LOC163782	NM_181712	26.0449	425.695	16.3447	3.91888e-07	7.356e-38
GI_39753952-S	LOC168850	hypothetical protein LOC168850	NM_176814	54.3401	93.4547	1.71981	0.00232874	2.24339e-06
GI_32698794-S	LOC169611	hypothetical protein LOC169611	NM_182487	26.5037	430.825	16.2553	4.01856e-05	7.356e-38
GI_40548321-S	LOC201176	similar to Rho GTPase activating protein 12	NM_199282	112.215	184.865	1.64742	0.00920672	2.25502e-05
GI_28372538-S	LOC201895	hypothetical protein LOC201895	NM_174921	164.449	257.74	1.56729	0.00199621	6.77302e-10		-	-	+
GI_21687067-S	LOC202459	similar to RIKEN cDNA 2310008M10	NM_145303	21.8225	70.9873	3.25294	0.00744329	2.10525e-05
GI_21687150-S	LOC203427	similar to solute carrier family 25 , member 16	NM_145305	127.015	297.945	2.34575	4.63246e-05	1.47416e-37
GI_42659549-S	LOC220906	hypothetical protein LOC220906	XM_374781	72.1996	134.93	1.86885	0.00327648	4.6373e-08
GI_28372546-S	LOC221143	hypothetical protein LOC221143	NM_174928	187.686	289.537	1.54267	0.00035899	4.78141e-15
GI_40316919-S	LOC223082	zinc finger/RING finger 2	NM_147128	90.2037	185.035	2.0513	0.000599832	2.29936e-17
GI_27499150-S	LOC253392	LOC253392	XM_172857	20	32.5215	1.62608	0.000901951	2.04671e-05
GI_22057203-S	LOC254944	LOC254944	XM_173170	52.1693	87.9989	1.68679	0.000472015	7.37679e-06
GI_42476209-S	LOC255104	hypothetical protein LOC255104	NM_181719	49.9091	113.474	2.27361	0.00218168	2.23909e-08
GI_37538629-S	LOC255374	similar to CG9117-PA	XM_171171	330.355	507.475	1.53615	0.00512863	2.02905e-07
GI_31341865-S	LOC255783	hypothetical protein LOC255783	NM_178511	173.487	310.99	1.79258	0.00465693	3.28956e-08
GI_27499021-S	LOC283062	LOC283062	XM_210877	56.0677	91.868	1.63852	0.00481166	5.9706e-05
GI_27485912-S	LOC283278	hypothetical protein LOC283278	XM_210961	20	59.5383	2.97691	0.000378897	1.17747e-08
GI_37541894-S	LOC283398	similar to Succinyl-CoA ligase [GDP-forming] beta-chain, mitochondrial precursor	XM_208658	59.2841	176.709	2.98071	0.000714951	2.24686e-16
GI_27499668-S	LOC283454	LOC283454	XM_211049	35.2186	54.5993	1.5503	0.00301393	0.00876343	3.92231
GI_27482637-S	LOC283660	similar to putative neuronal cell adhesion molecule	XM_208776	80.8763	436.57	5.398	5.63815e-05	7.356e-38
GI_27482660-S	LOC283664	LOC283664	XM_208773	48.8951	131.149	2.68225	0.00136636	6.33473e-12	22.4905
GI_37541417-S	LOC283816	similar to RIKEN cDNA 1810036I24	XM_208859	20	33.4995	1.67497	0.000386198	0.00161003	5.27157
GI_37542672-S	LOC284207	hypothetical protein LOC284207	XM_209073	154.459	499.001	3.23064	0.000122284	7.356e-38
GI_27485722-S	LOC284454	LOC284454	XM_209216	20	58.4964	2.92482	5.78786e-05	5.07895e-12
GI_37547228-S	LOC284591	hypothetical protein LOC284591	XM_211529	26.9248	48.644	1.80666	0.00463156	0.00391913
GI_37544934-S	LOC284942	similar to RPL23AP7 protein	XM_209415	339.344	672.817	1.9827	0.00138317	2.17796e-14
GI_37547147-S	LOC285016	hypothetical protein LOC285016	XM_211736	20	98.9792	4.94896	0.000505525	6.88467e-18	17.8289
GI_27734858-S	LOC285533	hypothetical protein LOC285533	NM_173662	34.7319	58.0995	1.6728	0.00409628	0.00172216
GI_27477761-S	LOC285535	hypothetical protein LOC285535	XM_211930	24.9229	147.147	5.90409	8.56547e-05	7.356e-38
GI_27479011-S	LOC285693	LOC285693	XM_211981	175.809	279.622	1.59049	0.00703363	9.40326e-07
GI_42658518-S	LOC285989	hypothetical protein LOC285989	XM_379896	66.9821	122.779	1.83301	6.41231e-05	1.08253e-10
GI_42658952-S	LOC286177	hypothetical protein LOC286177	XM_379582	101.635	158.22	1.55675	0.00252055	1.06923e-07
GI_29740934-S	LOC338612	LOC338612	XM_294668	20	96.1886	4.80943	1.79688e-05	1.50695e-23
GI_37541039-S	LOC338692	hypothetical protein LOC338692	XM_290509	207.958	337.924	1.62496	0.000922415	2.68048e-15
GI_29741414-S	LOC339344	hypothetical protein LOC339344	XM_290848	70.8989	201.569	2.84305	7.61032e-05	5.41799e-36
GI_42656446-S	LOC339745	hypothetical protein LOC339745	XM_376144	47.2251	85.4107	1.80859	0.000533431	1.33215e-06
GI_29737021-S	LOC340334	LOC340334	XM_295206	26.3721	81.3009	3.08284	0.000487632	7.75649e-12	14.208
GI_42656472-S	LOC344227	similar to pote protein; Expressed in prostate, ovary, testis, and placenta	XM_292982	120.736	353.341	2.92656	0.000699068	3.30701e-20
GI_29734032-S	LOC347265	similar to bA13B9.3	XM_294590	28.4077	428.289	15.0765	0.00021976	5.8149e-36
GI_29743323-S	LOC347348	similar to Heat shock 27 kDa protein	XM_293276	247.431	1021.85	4.12984	0.000467869	1.44379e-25
GI_30158043-S	LOC347884	hypothetical gene supported by AL832403; BC019824	XM_302617	35.7863	120.469	3.36634	9.34945e-05	3.87415e-23
GI_30153055-S	LOC348058	LOC348058	XM_303814	62.6982	132.291	2.10996	0.00182462	2.84289e-10
GI_38093662-S	LOC349136	hypothetical protein LOC349136	NM_198285	20	53.6161	2.68081	0.00133688	3.39522e-07	3.87163	+	+	+
GI_37541036-S	LOC374402	LOC374402	XM_353011	20	49.5281	2.47641	0.00152741	2.00405e-05	5.41865
GI_37541454-S	LOC374421	similar to RIKEN cDNA 5830418K08 gene	XM_350855	157.874	240.798	1.52525	0.00275601	1.92623e-09
GI_37541248-S	LOC374673	LOC374673	XM_353097	20	32.6823	1.63411	4.68959e-05	0.00114139
GI_37542000-S	LOC374723	similar to Adrenoleukodystrophy protein	XM_351066	37.3226	124.172	3.32699	0.00365223	1.44337e-08
GI_37540084-S	LOC374989	LOC374989	XM_353207	20	42.7974	2.13987	0.00024274	4.92437e-14
GI_37548762-S	LOC375044	similar to mitochondrial protein of bilaterial origin like	XM_351311	67.9521	109.518	1.61169	0.0075077	0.000104403
GI_37547210-S	LOC375249	similar to pote protein	XM_351475	37.4899	106.156	2.83159	0.000961589	1.58517e-12
GI_37549669-S	LOC375351	similar to CG9996-PA	XM_351558	59.0339	118.214	2.00248	0.00267947	3.76205e-08
GI_37540588-S	LOC375391	hypothetical gene supported by BC038466; BC047038	XM_353345	1052.75	1709.57	1.62391	0.00376557	1.52743e-09
GI_37556021-S	LOC375672	LOC375672	XM_353460	20	33.8331	1.69166	0.00109143	0.00289902
GI_37540497-S	LOC375758	LOC375758	XM_353487	55.3973	116.263	2.09871	0.000429107	2.28725e-12	3.04171
GI_37546731-S	LOC375790	similar to agrin precursor	XM_351885	194.918	683.804	3.50816	0.00089458	1.18343e-18
GI_37539547-S	LOC376939	similar to ENSANGP00000004103	XM_352472	20	105.436	5.2718	0.00114102	3.05594e-13
GI_37538739-S	LOC377542	similar to opposite strand transcription unit to Stag3; Gats protein	XM_352668	20	31.5839	1.57919	0.00195548	0.00059721
GI_37539300-S	LOC378204	similar to amyotrophic lateral sclerosis 2 chromosome region, candidate 2; ILP-interacting protein ILPIPA	XM_353706	59.9309	118.181	1.97195	0.00044046	3.76559e-11
GI_41149356-S	LOC387640	similar to RIKEN cDNA E130012A19	XM_370534	20	92.8584	4.64292	7.51543e-05	2.10359e-25	3.55233
GI_42659556-S	LOC387648	similar to supervillin isoform 2; membrane-associated F-actin binding protein p205; archvillin	XM_370542	79.1286	170.411	2.1536	0.000836394	3.53373e-15
GI_42659836-S	LOC387763	hypothetical gene supported by BC052560	XM_373497	66.6897	142.133	2.13126	0.00207609	3.69497e-10
GI_42660371-S	LOC388022	hypothetical gene supported by AK131040	XM_370779	20	30.3842	1.51921	0.000594852	0.00174262
GI_41150483-S	LOC388272	similar to RIKEN cDNA 4921524J17	XM_370981	85.3754	131.607	1.54151	0.00177761	2.93175e-07	3.03459
GI_41151023-S	LOC388488	similar to Dip1-associated protein C	XM_371122	115.026	238.758	2.07569	0.00169647	3.77492e-12	3.71397
GI_42661310-S	LOC388574	similar to 60S ribosomal protein L23a	XM_371204	48.1222	104.459	2.1707	0.00671035	6.60808e-06
GI_41188450-S	LOC388727	LOC388727	XM_373881	57.7474	95.0116	1.6453	0.00281882	2.97774e-05
GI_41151312-S	LOC388815	LOC388815	XM_373927	28.4123	145.03	5.10448	0.000255973	3.44535e-24
GI_41125704-S	LOC389039	similar to CDNA sequence BC043098	XM_371561	35.2415	55.77	1.58251	0.00581688	0.00724032
GI_42657574-S	LOC389366	similar to C6orf52 protein	XM_371798	80.4085	123.208	1.53228	0.00421067	1.27743e-05
GI_44681485-S	LOC389792	similar to RIKEN cDNA 2610524G09	NM_203434	20	255.045	12.7523	0.000270252	6.15367e-31
GI_41150950-S	LOC390861	similar to FKSG30	XM_372696	120.71	281.817	2.33466	0.000807549	4.3672e-18
GI_41147689-S	LOC392620	LOC392620	XM_374710	47.5038	92.5918	1.94915	0.00295931	1.84211e-06
GI_41148408-S	LOC392849	LOC392849	XM_374761	23.0294	56.4781	2.45243	0.000240127	4.17447e-06
GI_42661209-S	LOC400610	similar to RIKEN cDNA 1100001G20	XM_375478	20	94.4392	4.72196	0.000264545	3.3985e-21
GI_42655599-S	LOC400802	LOC400802	XM_378933	73.6587	118.761	1.61231	0.000123659	2.02118e-07
GI_42656463-S	LOC401002	similar to Single-stranded DNA-binding protein, isoform b	XM_376125	46.8454	83.1828	1.77569	0.000487597	3.844e-06
GI_42659277-S	LOC401553	hypothetical gene supported by BC019073; BC036842; BC044229	XM_379671	20	68.1067	3.40534	5.41409e-05	2.77052e-17
GI_42657396-S	LOC402218	similar to cytoplasmic beta-actin	XM_377904	106.033	260.732	2.45897	0.000870094	2.15433e-17
GI_42658251-S	LOC402472	LOC402472	XM_380095	20	37.1074	1.85537	0.00691062	6.86962e-05
GI_42658564-S	LOC402578	LOC402578	XM_380135	33.3133	104.887	3.1485	2.63736e-05	3.09296e-19
GI_42658645-S	LOC402617	LOC402617	XM_380151	154.715	233.434	1.5088	0.000349896	1.03023e-11	5.42683
GI_7705703-S	LOC51064	glutathione S-transferase subunit 13 homolog	NM_015917	119.198	179.168	1.50311	6.68991e-05	4.02164e-09
GI_7705816-S	LOC51123	HSPC038 protein	NM_016096	662	1280.46	1.93423	0.000552469	1.49588e-21
GI_21361528-S	LOC51136	PTD016 protein	NM_016125	47.596	76.8859	1.61539	0.00416484	0.000303575
GI_10047099-S	LOC51186	pp21 homolog	NM_016303	212.319	419.745	1.97695	0.00839819	1.59999e-06
GI_7706155-S	LOC51315	hypothetical protein LOC51315	NM_016618	20	60.3751	3.01876	0.000738041	3.19642e-08
GI_7706382-S	LOC51668	HSPCO34 protein	NM_016126	892.222	1342.36	1.50451	0.000173981	1.1877e-24
GI_34222363-S	LOC55971	insulin receptor tyrosine kinase substrate	NM_018842	86.1912	152.244	1.76635	0.000969273	4.53876e-12
GI_19923825-S	LOC57149	hypothetical protein A-211C6.1	NM_020424	281.478	473.736	1.68303	0.000857231	7.43812e-18
GI_21314740-S	LOC83690	CocoaCrisp	NM_031461	33.7281	67.3529	1.99694	6.80431e-05	7.68256e-06	5.74988
GI_34147526-S	LOC90313	hypothetical protein BC004507	NM_138349	24.9298	55.3679	2.22095	0.00430709	9.97037e-05
GI_34147457-S	LOC90355	hypothetical gene supported by AF038182; BC009203	NM_033211	55.843	93.7687	1.67915	0.0047276	1.46755e-05
GI_31342415-S	LOC90529	hypothetical protein LOC90529	NM_178122	53.2651	85.7321	1.60954	0.00113257	4.72675e-05
GI_30154358-S	LOC90750	LOC90750	XM_033868	88.4671	179.471	2.02868	0.000497484	1.29051e-16
GI_36030945-S	LOC90806	similar to RIKEN cDNA 2610307I21	NM_144567	273.939	468.908	1.71172	9.87127e-05	1.01104e-28
GI_14720449-S	LOC91145	LOC91145	XM_036454	20	55.6642	2.78321	0.00208668	5.00764e-07
GI_37539573-S	LOC91170	hypothetical LOC91170	XM_036612	51.4682	408.94	7.94549	1.11367e-07	7.356e-38	35.8747
GI_27477683-S	LOC92196	similar to death-associated protein	XM_043500	20	35.9921	1.79961	5.87827e-05	1.05988e-07
GI_20149708-S	LOC92906	hypothetical protein BC008217	NM_138394	137.34	241.215	1.75633	0.00159607	6.6207e-11
GI_38195079-I	LOH11CR2A	loss of heterozygosity, 11, chromosomal region 2, gene A	NM_014622	20	30.8632	1.54316	0.000545495	0.00571009	6.12089	-	+	+
GI_7106370-S	LOH3CR2A	loss of heterozygosity, 3, chromosomal region 2, gene A	NM_013343	20	55.1076	2.75538	8.62473e-05	1.33668e-17
GI_5031882-S	LOXL1	lysyl oxidase-like 1	NM_005576	33.6543	245.28	7.28822	0.000564391	1.4741e-21
GI_4505010-S	LOXL2	lysyl oxidase-like 2	NM_002318	499.722	1732.21	3.46635	5.11863e-06	7.356e-38		-	-	+
GI_19923658-S	LOXL4	lysyl oxidase-like 4	NM_032211	20	43.1124	2.15562	0.000924354	3.03563e-07
GI_6912463-S	LPHN2	latrophilin 2	NM_012302	547.107	1268.79	2.31909	6.59336e-05	7.356e-38	5.56824
GI_22027647-S	LPIN1	lipin 1	NM_145693	278.991	686.437	2.46043	3.23278e-05	7.356e-38
GI_5031886-S	LPP	LIM domain containing preferred translocation partner in lipoma	NM_005578	155.007	279.858	1.80545	0.000882573	1.61163e-15
GI_4758685-S	LRP1	low density lipoprotein-related protein 1	NM_002332	113.38	209.719	1.8497	0.00157941	3.2675e-12
GI_4505018-S	LRP5	low density lipoprotein receptor-related protein 5	NM_002335	115.296	201.577	1.74834	0.000107182	1.93236e-16
GI_40217785-I	LRRC1	leucine rich repeat containing 1	NM_018214	73.9173	162.476	2.19808	0.000156354	2.02963e-21
GI_4557730-S	LTBP1	latent transforming growth factor beta binding protein 1	NM_000627	131.029	473.878	3.61659	0.00162775	5.642e-14
GI_21359858-S	LUM	lumican	NM_002345	20	219.165	10.9582	8.13853e-05	7.356e-38
GI_34147557-S	LYL1	lymphoblastic leukemia derived sequence 1	NM_005583	22.6323	55.2396	2.44074	0.00306678	4.16989e-05
GI_4758661-S	LYSAL1	lysosomal apyrase-like 1	NM_004901	34.9764	108.009	3.08805	0.00410511	7.80083e-08
GI_40255081-S	LZIC	leucine zipper and CTNNBIP1 domain containing	NM_032368	179.713	273.4	1.52131	0.00409575	2.64805e-07
GI_10440565-S	LZTS1	leucine zipper, putative tumor suppressor 1	NM_021020	32.7302	203.404	6.21457	0.000115803	7.356e-38
GI_45331214-S	LZTS2	leucine zipper, putative tumor suppressor 2	NM_032429	20	43.3084	2.16542	0.00897945	0.000719206		-	-	+
GI_42476202-S	MADH3	MAD, mothers against decapentaplegic homolog 3	NM_005902	689.143	1190.15	1.727	0.000255532	2.54513e-32
GI_19923322-S	MADH6	MAD, mothers against decapentaplegic homolog 6	NM_005585	175.508	448.28	2.55419	0.000348224	3.45497e-28
GI_29171704-I	MAGED2	melanoma antigen, family D, 2, transcript variant 2	NM_177433	41.1416	80.2017	1.94941	0.00011454	4.78446e-07	3.32008	+	-	+
GI_4505088-S	MAGP2	Microfibril-associated glycoprotein-2	NM_003480	20	66.6513	3.33257	8.35905e-06	4.66497e-20	4.63229
GI_13899228-S	MAIL	molecule possessing ankyrin repeats induced by lipopolysaccharide, homolog of mouse	NM_031419	29.3263	83.4775	2.84651	4.21327e-05	1.52721e-12
GI_27886565-A	MALT1	mucosa associated lymphoid tissue lymphoma translocation gene 1, transcript variant 2	NM_173844	53.184	391.19	7.35541	4.7827e-05	7.356e-38
GI_40538801-S	MAMDC2	MAM domain containing 2	NM_153267	20	64.4811	3.22405	0.000303704	7.01276e-13	5.52391	-	+	-
GI_4758697-S	MAN2A1	mannosidase, alpha, class 2A, member 1	NM_002372	303.489	572.573	1.88664	0.000241596	2.48584e-30
GI_6631092-S	MAN2C1	mannosidase, alpha, class 2C, member 1	NM_006715	123.041	201.74	1.63962	0.00756939	2.70405e-06		+	+	+
GI_24797157-S	MANBA	mannosidase, beta A, lysosomal	NM_005908	28.0426	72.7029	2.59259	0.00278942	1.48019e-06
GI_14165455-A	MAP1B	microtubule-associated protein 1B, transcript variant 2	NM_032010	775.051	1547.48	1.99662	0.000518504	2.44483e-24
GI_31563517-A	MAP1LC3A	microtubule-associated protein 1 light chain 3 alpha, transcript variant 2	NM_181509	562.193	879.963	1.56523	0.00510379	3.05517e-08
GI_14195617-A	MAP2	microtubule-associated protein 2, transcript variant 2	NM_031845	20	35.5366	1.77683	0.000136636	2.1346e-07
GI_4505396-S	MAP3K14	mitogen-activated protein kinase kinase kinase 14	NM_003954	55.696	212.174	3.8095	4.98317e-05	7.356e-38
GI_21735555-S	MAP3K2	mitogen-activated protein kinase kinase kinase 2	NM_006609	58.4622	113.861	1.9476	0.00918198	2.14079e-05
GI_22035597-S	MAP3K8	mitogen-activated protein kinase kinase kinase 8	NM_005204	36.4883	116.113	3.1822	7.46066e-05	4.82024e-21
GI_20986517-S	MAPK8IP1	mitogen-activated protein kinase 8 interacting protein 1	NM_005456	83.8609	167.845	2.00147	0.000539261	1.0791e-14	3.7703
GI_11125771-S	MARCKS	myristoylated alanine-rich protein kinase C substrate	NM_002356	68.4386	128.915	1.88366	0.000854621	1.90962e-11
GI_21264358-I	MASP1	mannan-binding lectin serine protease 1, transcript variant 2	NM_139125	23.3078	67.6722	2.90341	0.00524464	9.94458e-06
GI_19882212-S	MASS1	monogenic, audiogenic seizure susceptibility 1 homolog	NM_032119	365.365	659.186	1.80418	0.000106836	7.356e-38	3.89825
GI_13518038-A	MATN2	matrilin 2, transcript variant 2	NM_030583	20	106.3	5.315	3.66075e-05	7.21323e-28
GI_14149679-S	MBC2	likely ortholog of mouse membrane bound C2 domain containing protein	NM_015292	954.109	1452.1	1.52194	0.00160615	1.97484e-12
GI_41281590-S	MBNL1	muscleblind-like	NM_021038	28.1866	58.2935	2.06813	0.00919436	0.000531723
GI_21464124-I	MBNL2	muscleblind-like 2, transcript variant 1	NM_144778	20	83.5757	4.17878	2.99559e-05	2.37724e-26
GI_13027633-S	MDFI	MyoD family inhibitor	NM_005586	20	79.876	3.9938	0.000865011	9.56408e-14	7.75994
GI_24475622-S	MDK	midkine	NM_002391	2585.4	3908.47	1.51175	0.00349463	6.75966e-10
GI_19923214-S	MEF2C	MADS box transcription enhancer factor 2, polypeptide C	NM_002397	46.1385	859.022	18.6183	5.56641e-06	7.356e-38
GI_40254821-S	MEF2D	MADS box transcription enhancer factor 2, polypeptide D	NM_005920	93.3268	141.513	1.51632	0.00927792	0.000134766
GI_27502380-A	MEIS2	Meis1, myeloid ecotropic viral integration site 1 homolog 2, transcript variant g	NM_172315	120.905	307.326	2.54188	0.00064432	2.16831e-19		+	-	-
GI_13446228-S	MESDC1	mesoderm development candidate 1	NM_022566	58.2022	123.097	2.11499	0.00103121	7.53193e-12
GI_29294636-A	MEST	mesoderm specific transcript homolog, transcript variant 3	NM_177525	511.003	1286.79	2.51817	2.34723e-05	7.356e-38
GI_29294638-I	MEST	mesoderm specific transcript homolog, transcript variant 1	NM_002402	20	49.9827	2.49913	0.000786477	1.4182e-07
GI_5174556-S	MFGE8	milk fat globule-EGF factor 8 protein	NM_005928	1364.76	2100.6	1.53917	0.00201631	8.94044e-13	5.52917
GI_4758703-S	MFHAS1	malignant fibrous histiocytoma amplified sequence 1	NM_004225	40.6883	63.5592	1.5621	0.00603362	0.00248289
GI_24308455-S	MGC10084	hypothetical protein MGC10084	NM_153702	45.6429	101.878	2.23207	0.000130562	3.59518e-12
GI_13236596-S	MGC10765	hypothetical protein MGC10765	NM_024345	28.9524	59.8084	2.06575	0.00536247	0.000139095
GI_38488726-S	MGC12197	BM-011 protein	NM_016625	94.162	141.436	1.50205	0.00194804	4.30377e-07
GI_14249657-S	MGC14376	hypothetical protein MGC14376	NM_032895	82.752	166.78	2.01542	7.54185e-06	9.07419e-19		-	+	+
GI_42476197-S	MGC15407	similar to RIKEN cDNA 4931428D14 gene	NM_080667	31.4691	99.3239	3.15624	0.000735149	2.65444e-13		-	+	-
GI_38348389-S	MGC15887	hypothetical gene supported by BC009447	NM_198552	55.4878	402.787	7.25902	2.22171e-06	7.356e-38
GI_34147441-S	MGC16121	hypothetical protein MGC16121	NM_032762	33.3519	196.92	5.90431	0.000851136	1.00453e-17
GI_22748614-S	MGC17943	hypothetical protein MGC17943	NM_152261	256.198	558.747	2.18092	3.55908e-05	7.356e-38
GI_45505153-A	MGC21644	hypothetical protein MGC21644, transcript variant 3	NM_138492	70.9426	116.263	1.63883	0.00263177	5.71745e-07
GI_32307180-S	MGC24039	hypothetical protein MGC24039	NM_144973	112.449	307.913	2.73825	6.7253e-06	7.356e-38
GI_33285014-S	MGC24976	hypothetical protein MGC24976	NM_144598	33.1175	74.2697	2.24261	2.7085e-05	5.87764e-08	4.48753
GI_34147349-S	MGC2601	hypothetical protein MGC2601	NM_024042	38.4534	105.447	2.7422	0.00372175	6.67479e-08
GI_31377584-S	MGC26885	hypothetical protein MGC26885	NM_152339	125.748	273.934	2.17844	2.08019e-05	8.52152e-36
GI_31543168-S	MGC2705	hypothetical protein MGC2705	NM_032701	206.694	315.019	1.52408	0.000129753	3.01622e-15
GI_34147350-S	MGC2827	hypothetical protein MGC2827	NM_023940	388.981	700.311	1.80037	8.54674e-05	1.01936e-31	22.9297
GI_40255056-S	MGC29643	hypothetical protein MGC29643	NM_144586	20	118.753	5.93765	0.00227939	1.21234e-10
GI_21389526-S	MGC29761	hypothetical protein MGC29761	NM_144654	136.576	247.211	1.81006	0.000588065	1.17135e-18
GI_39725651-S	MGC3047	hypothetical protein MGC3047	NM_032348	20	77.7664	3.88832	2.66342e-06	2.46981e-27	3.00181
GI_14150063-S	MGC3200	hypothetical protein MGC3200	NM_032305	30.9214	107.659	3.4817	0.00299974	6.16624e-09
GI_40255061-S	MGC32124	hypothetical protein MGC32124	NM_144611	82.238	128.165	1.55846	0.00143018	9.61331e-07
GI_31543180-S	MGC3265	hypothetical protein MGC3265	NM_024028	39.5354	77.4229	1.95832	8.62573e-05	8.77029e-07
GI_22749524-S	MGC33302	hypothetical protein MGC33302	NM_152778	45.5214	69.7901	1.53313	0.00259912	0.00160297
GI_40255175-S	MGC33382	hypothetical protein MGC33382	NM_173529	30.6817	61.3136	1.99838	0.000637581	3.5757e-05
GI_33859778-S	MGC33424	hypothetical protein MGC33424	NM_153705	49.7105	111.288	2.23872	0.000592979	9.46795e-12
GI_22748834-S	MGC33926	hypothetical protein MGC33926	NM_152390	20	110.075	5.50375	5.32704e-06	5.63762e-33	8.77647
GI_22749454-S	MGC33993	hypothetical protein MGC33993	NM_152737	68.7085	155.176	2.25847	0.000874079	3.38222e-13
GI_23397455-S	MGC35048	hypothetical protein MGC35048	NM_153208	100.384	197.138	1.96384	0.000135912	2.72709e-21		-	+	-
GI_21450662-S	MGC39350	hypothetical protein MGC39350	NM_144970	55.7709	87.6951	1.57242	0.00628074	0.000268949
GI_22749020-S	MGC39558	hypothetical protein MGC39558	NM_152490	46.356	81.7412	1.76334	0.000332927	6.41638e-06
GI_31543190-S	MGC4248	hypothetical protein MGC4248	NM_032333	54.9583	154.567	2.81244	0.00192944	6.71754e-11
GI_22749266-S	MGC45428	hypothetical protein MGC45428	NM_152619	30.1054	56.5842	1.87954	0.00624981	0.00111494
GI_34147414-S	MGC4618	hypothetical protein MGC4618	NM_032326	32.4928	74.5622	2.29473	7.57198e-05	2.91903e-08
GI_32698937-S	MGC50896	hypothetical protein MGC50896	NM_182553	125.9	204.237	1.62222	0.00574747	5.21609e-07	3.83008
GI_34996522-S	MGC52057	hypothetical protein MGC52057	NM_194317	20	46.7548	2.33774	0.000160192	8.20406e-09	3.57765
GI_37059724-S	MGC5576	hypothetical protein MGC5576	NM_024056	292.595	602.63	2.0596	5.38755e-06	7.356e-38
GI_31543202-S	MGC8974	hypothetical protein MGC8974	NM_052940	729.742	1148.95	1.57446	0.000118561	7.83026e-29
GI_4557750-S	MICA	MHC class I polypeptide-related sequence A	NM_000247	85.3815	232.113	2.71854	6.40097e-05	7.356e-38		-	+	-
GI_21314673-S	MIG-6	mitogen-inducible gene 6	NM_018948	781.908	1552.58	1.98563	0.000268114	2.08442e-33		-	-	+
GI_24475812-S	MKL1	megakaryoblastic leukemia 1	NM_020831	167.627	292.645	1.74581	0.000529734	1.8547e-16	3.52049
GI_27764881-S	MLAT4	myxoid liposarcoma associated protein 4	NM_018192	20	164.091	8.20455	4.83363e-05	7.356e-38
GI_4758719-S	MLLT3	myeloid/lymphoid or mixed-lineage leukemia; translocated to, 3	NM_004529	82.1633	177.928	2.16554	0.000100735	3.89513e-23
GI_39930472-S	MLR2	ligand-dependent corepressor	NM_032440	53.2518	103.853	1.95023	0.00885634	2.59959e-05		-	+	-
GI_40254983-S	MLSTD2	male sterility domain containing 2	NM_032228	56.1187	123.836	2.20668	0.00265305	6.17489e-09
GI_6912507-S	MMD	monocyte to macrophage differentiation-associated	NM_012329	293.028	545.403	1.86127	6.98737e-05	7.356e-38
GI_4505204-S	MMP10	matrix metalloproteinase 10	NM_002425	20	34.8666	1.74333	0.00151249	0.000897434		-	+	+
GI_13027797-S	MMP14	matrix metalloproteinase 14	NM_004995	70.5273	166.145	2.35575	0.000147748	1.98524e-24
GI_11342665-S	MMP2	matrix metalloproteinase 2	NM_004530	25.886	244.369	9.4402	8.5537e-05	7.356e-38		+	+	-
GI_5902003-S	MMP23B	matrix metalloproteinase 23B	NM_006983	22.6722	60.1857	2.6546	0.00275789	3.98612e-06	4.02875
GI_4826835-S	MMP9	matrix metalloproteinase 9	NM_004994	20	48.0604	2.40302	0.000104119	6.05636e-06	25.7129	-	+	-
GI_4505222-S	MN1	meningioma 1	NM_002430	29.1582	129.137	4.42884	0.000153048	7.11243e-28
GI_9256536-S	MNAB	membrane-associated nucleic acid binding protein	NM_018835	77.1998	120.858	1.56552	0.00207437	1.0535e-06
GI_40018625-S	MOBKL2A	MOB1, Mps One Binder kinase activator-like 2A	NM_130807	22.0279	41.8258	1.89876	0.00308213	0.00531954
GI_7662347-S	MONDOA	Mlx interactor	NM_014938	148.672	258.764	1.7405	0.000655197	3.0749e-15
GI_34147554-S	MPZL1	myelin protein zero-like 1	NM_003953	156.755	243.514	1.55347	0.000271515	1.67779e-13
GI_4504416-S	MR1	major histocompatibility complex, class I-related	NM_001531	20	38.5286	1.92643	0.000340544	0.000165993
GI_39725643-A	MR-1	myofibrillogenesis regulator 1	NM_022572	223.766	387.836	1.73322	8.51483e-05	9.99342e-26
GI_5174484-S	MRC2	mannose receptor, C type 2	NM_006039	46.03	445.544	9.67943	9.333e-07	7.356e-38
GI_20149599-S	MSRB	methionine sulfoxide reductase B	NM_012228	330.905	753.758	2.27787	0.000310354	2.11119e-28
GI_15011879-S	MST4	Mst3 and SOK1-related kinase	NM_016542	668.738	1320.28	1.97429	0.000265642	1.85968e-33	3.40309
GI_4505266-S	MSX1	msh homeo box homolog 1	NM_002448	20	98.5725	4.92863	0.000732383	3.01052e-15
GI_27886556-S	MSX2	msh homeo box homolog 2	NM_002449	102.302	165.539	1.61814	0.00420419	2.03682e-07
GI_23510388-A	MTMR3	myotubularin related protein 3, transcript variant 2	NM_153051	152.087	244.969	1.61072	0.0017334	1.1796e-11
GI_4557764-S	MTR	5-methyltetrahydrofolate-homocysteine methyltransferase	NM_000254	192.382	310.837	1.61573	1.79001e-05	1.23367e-18
GI_42658866-S	MTSG1	mitochondrial tumor suppressor gene 1	XM_372031	91.6773	156.409	1.70608	0.00448468	3.07311e-07
GI_22779872-S	MTVR1	Mouse Mammary Turmor Virus Receptor homolog 1	NM_152832	62.2491	172.082	2.76441	6.50327e-05	2.9472e-27
GI_10947033-S	MXD4	MAX dimerization protein 4	NM_006454	186.318	298.992	1.60474	0.00132678	4.70816e-13
GI_31377612-S	MYADM	myeloid-associated differentiation marker	NM_138373	214.998	369.746	1.71976	0.000532509	2.80889e-21	3.81751
GI_37556015-S	MYBL1	v-myb myeloblastosis viral oncogene homolog-like 1	XM_0342741	20	44.5045	2.22523	0.00360407	8.18287e-06
GI_42794611-S	MYEOV	myeloma overexpressed gene positive multiple myelomas)	NM_138768	20	36.346	1.8173	0.000760038	2.3181e-08
GI_22507396-S	MYH9	myosin, heavy polypeptide 9, non-muscle	NM_002473	1491.46	4040.24	2.70892	0.000198973	2.08024e-37
GI_17921996-S	MYL4	myosin, light polypeptide 4, alkali; atrial, embryonic	NM_002476	20	100.921	5.04605	9.06168e-07	7.356e-38
GI_31563523-A	MYL9	myosin, light polypeptide 9, regulatory, transcript variant 2	NM_181526	26.8928	90.5136	3.36572	0.000866708	2.69151e-12	20.293
GI_24415399-S	MYO1C	myosin IC	NM_033375	20	36.262	1.8131	0.00566975	0.000585515
GI_10835118-S	MYO5A	myosin VA	NM_000259	197.987	309.747	1.56448	0.000305284	1.29189e-16
GI_4826845-S	MYO6	myosin VI	NM_004999	56.8381	274.357	4.82699	2.71303e-05	7.356e-38
GI_33356169-S	MYO9B	myosin IXB	NM_004145	61.0423	146.061	2.39278	4.13401e-05	1.3497e-21
GI_21359948-S	MYOZ1	myozenin 1	NM_021245	20	43.1438	2.15719	0.00154679	4.14459e-07
GI_44917616-S	N2N	similar to NOTCH2 protein	NM_203458	380.166	1101.49	2.89739	3.17885e-05	7.356e-38
GI_19923347-S	NAB1	NGFI-A binding protein 1	NM_005966	244.067	472.99	1.93795	0.00229806	9.5865e-12
GI_27262621-S	NAV1	neuron navigator 1	NM_020443	134.995	283.005	2.09641	3.45789e-05	3.80541e-34
GI_33519445-A	NBL1	neuroblastoma, suppression of tumorigenicity 1, transcript variant 2	NM_005380	101.321	153.143	1.51146	0.000546582	5.71383e-08
GI_14042973-S	NCALD	neurocalcin delta	NM_032041	20	33.9964	1.69982	0.000200163	3.37105e-07
GI_32307127-S	NCOA6	nuclear receptor coactivator 6	NM_014071	189.965	454.126	2.39058	0.000245852	6.52607e-33
GI_37655182-S	NDRG1	N-myc downstream regulated gene 1	NM_006096	35.9296	151.303	4.2111	4.23757e-05	7.356e-38
GI_8400716-S	NEB	nebulin	NM_004543	62.3701	97.6392	1.56548	0.00470341	0.000132548
GI_21361471-S	NEDD4L	neural precursor cell expressed, developmentally down-regulated 4-like	NM_015277	61.9842	98.243	1.58497	0.0011575	1.10967e-05		-	+	+
GI_33667045-I	NEDD9	neural precursor cell expressed, developmentally down-regulated 9	NM_006403	42.2018	783.122	18.5566	1.80946e-05	7.356e-38		-	+	+
GI_33667052-I	NEDD9	neural precursor cell expressed, developmentally down-regulated 9	NM_182966	20	77.9932	3.89966	0.000212818	2.23163e-18		-	+	+
GI_33667052-A	NEDD9	neural precursor cell expressed, developmentally down-regulated 9	NM_182966	20	46.3339	2.3167	7.80774e-06	5.06386e-12		-	+	+
GI_16159362-S	NEDL2	NEDD4-related E3 ubiquitin ligase NEDL2	XM_038999	20	30.4336	1.52168	0.00534479	0.00322041
GI_37540388-S	NEK1	NIMA-related kinase 1	XM_291107	86.423	145.722	1.68615	0.00741602	6.12366e-06
GI_34147501-S	NEK6	NIMA-related kinase 6	NM_014397	58.1081	172.569	2.96979	4.54535e-05	6.6232e-35
GI_38176299-S	NES	nestin	NM_006617	155.886	759.291	4.87081	2.27384e-06	7.356e-38	6.0679
GI_21264572-S	NET-5	transmembrane 4 superfamily member tetraspan NET-5	NM_006675	20	52.9184	2.64592	0.000277622	5.33928e-09
GI_21389338-S	NEXN	nexilin	NM_144573	41.4263	100.054	2.41523	0.00079412	7.28543e-12
GI_27502392-I	NFATC1	nuclear factor of activated T-cells, cytoplasmic, calcineurin-dependent 1, transcript variant 1	NM_172390	61.9327	125.132	2.02045	3.771e-05	2.15385e-13	4.14118
GI_20149575-S	NFE2L2	nuclear factor-like 2	NM_006164	565.068	860.827	1.5234	0.000445336	1.11528e-23
GI_30840979-S	NFIA	nuclear factor I/A	NM_005595	66.8852	108.572	1.62326	0.00853523	0.000177958		+	+	+
GI_4885516-S	NFIL3	nuclear factor, interleukin 3 regulated	NM_005384	117.548	177.923	1.51362	0.00732298	5.35709e-06
GI_34577121-S	NFKB1	nuclear factor of kappa light polypeptide gene enhancer in B-cells 1	NM_003998	375.351	706.167	1.88135	0.000140599	7.356e-38
GI_10092618-S	NFKBIA	nuclear factor of kappa light polypeptide gene enhancer in B-cells inhibitor, alpha	NM_020529	369.014	841.854	2.28136	9.11254e-05	7.356e-38
GI_20127615-S	NICAL	NEDD9 interacting protein with calponin homology and LIM domains	NM_022765	536.168	841.618	1.56969	0.00815078	1.16486e-06	3.78616
GI_39725945-S	NINJ2	ninjurin 2	NM_016533	20	89.842	4.4921	0.00033136	1.74024e-17
GI_34147575-S	NK4	natural killer cell transcript 4	NM_004221	20	36.7616	1.83808	0.00196548	0.000244868
GI_31317254-S	NLGN2	neuroligin 2	NM_020795	20	38.1887	1.90943	0.00451186	0.00316784
GI_34335244-A	NMNAT2	nicotinamide nucleotide adenylyltransferase 2, transcript variant 2	NM_170706	86.8778	528.877	6.0876	2.90327e-05	7.356e-38	23.5925
GI_25141321-I	NMNAT2	nicotinamide nucleotide adenylyltransferase 2, transcript variant 1	NM_015039	20	47.6829	2.38414	0.00778645	0.000321214
GI_4758815-S	NMT2	N-myristoyltransferase 2	NM_004808	145.26	353.92	2.43646	4.41743e-06	7.356e-38
GI_32307135-A	NNAT	neuronatin, transcript variant 2	NM_181689	480.33	920.869	1.91716	0.000238331	3.1351e-30
GI_5453789-S	NNMT	nicotinamide N-methyltransferase	NM_006169	20	47.9213	2.39607	0.00976289	0.000158878
GI_19882240-S	NOPE	likely ortholog of mouse neighbor of Punc E11	NM_020962	20	32.3738	1.61869	0.00588887	0.000178229		-	+	-
GI_45643130-I	NOR1	oxidored-nitro domain-containing protein, transcript variant 2	NM_206837	27.4521	66.794	2.43311	0.0013858	2.64982e-07
GI_24041034-S	NOTCH2	Notch homolog 2	NM_024408	20	84.7891	4.23946	0.000555917	2.36666e-14
GI_37540000-S	NOXA1	NADPH oxidase activator 1	XM_351868	25.564	58.9867	2.30741	0.00772087	0.000147259
GI_4505432-S	NPPB	natriuretic peptide precursor B	NM_002521	20	1428.26	71.413	1.15525e-05	7.356e-38	37.4489
GI_4505454-S	NRIP1	nuclear receptor interacting protein 1	NM_003489	73.2403	167.239	2.28343	0.00112814	3.53649e-12
GI_41872532-A	NRP2	neuropilin 2, transcript variant 2	NM_003872	20	46.3	2.315	0.0019482	5.63936e-07
GI_12965196-S	NS3TP2	HCV NS3-transactivated protein 2	NM_023927	20	36.9515	1.84758	0.00832763	0.00134663	3.04158	+	+	+
GI_31341888-S	NS5ATP13TP2	NS5ATP13TP2 protein	NM_178507	20	75.2701	3.7635	0.000790246	1.16737e-10
GI_22547230-S	NT5M	5',3'-nucleotidase, mitochondrial, nuclear gene encoding mitochondrial protein	NM_020201	25.44	50.6862	1.99238	0.00919631	0.00119718
GI_24475617-S	NUMBL	numb homolog-like	NM_004756	22.0458	45.1753	2.04916	0.00978088	0.00360961
GI_41327153-S	OBRGRP	leptin receptor gene-related protein	NM_017526	339.627	724.968	2.1346	6.69464e-05	7.356e-38
GI_37540384-S	ODZ3	odd Oz/Ten-m homolog 3	XM_352956	112.408	273.845	2.43617	0.00329508	8.9897e-10	5.16345
GI_4503178-S	OFD1	oral-facial-digital syndrome 1	NM_003611	20	53.2878	2.66439	0.00468821	5.22112e-06
GI_33286445-S	OGFR	opioid growth factor receptor	NM_007346	63.9211	100.283	1.56886	0.000366098	1.18941e-05
GI_7662457-S	OIP106	OGT(O-Glc-NAc transferase)-interacting protein 106 KDa	NM_014965	122.808	275.667	2.2447	3.02268e-05	7.356e-38
GI_34335281-I	OLFM1	olfactomedin 1, transcript variant 1	NM_014279	129.445	225.156	1.7394	0.0002196	5.38078e-18	4.34821
GI_34335283-I	OLFM1	olfactomedin 1, transcript variant 2	NM_006334	90.8996	138.129	1.51958	0.00124925	2.71608e-07	3.74702
GI_7657070-S	OPN3	opsin 3	NM_014322	20	30.8379	1.5419	0.000378836	0.000124106
GI_34147604-S	OPTN	optineurin	NM_021980	173.084	933.353	5.39249	2.25488e-06	7.356e-38
GI_23111058-S	OSBPL11	oxysterol binding protein-like 11	NM_022776	78.0358	117.868	1.51043	0.00748732	4.90756e-05
GI_22035617-S	OSBPL8	oxysterol binding protein-like 8	NM_020841	508.165	841.053	1.65508	4.23906e-07	3.98517e-32
GI_22547170-A	OSBPL9	oxysterol binding protein-like 9, transcript variant 4	NM_148907	81.6417	296.335	3.6297	0.00835898	1.68835e-06
GI_38257156-S	OSTF1	osteoclast stimulating factor 1	NM_012383	137.201	269.865	1.96693	5.63579e-05	1.14983e-28
GI_30025025-S	OSTM1	osteopetrosis associated transmembrane protein 1	NM_014028	445.198	921.569	2.07002	1.39889e-05	7.356e-38
GI_34222269-S	OXR1	oxidation resistance 1	NM_181354	24.624	46.9238	1.90561	0.00651274	0.00407019
GI_4505564-S	P4HA1	procollagen-proline, 2-oxoglutarate 4-dioxygenase, alpha polypeptide I	NM_000917	173.544	334.311	1.92638	0.00301836	3.72534e-10		-	+	-
GI_4758867-S	P4HA2	procollagen-proline, 2-oxoglutarate 4-dioxygenase, alpha polypeptide II	NM_004199	54.0383	114.371	2.11648	0.00144697	2.96746e-10
GI_30089915-S	PACS1	phosphofurin acidic cluster sorting protein 1	NM_018026	22.1907	43.3315	1.95269	0.0054306	0.00317423
GI_4505584-S	PAFAH1B2	platelet-activating factor acetylhydrolase, isoform Ib, beta subunit 30kDa	NM_002572	46.2613	104.705	2.26334	0.000590398	2.5163e-11
GI_4557041-S	PALM	paralemmin	NM_002579	87.1028	494.399	5.67604	1.99243e-05	7.356e-38
GI_21070979-A	PAM	peptidylglycine alpha-amidating monooxygenase, transcript variant 3	NM_138821	72.4694	746.775	10.3047	4.21483e-05	7.356e-38
GI_38045914-S	PAPPA	pregnancy-associated plasma protein A	NM_002581	54.7636	185.072	3.37947	0.00204746	9.8722e-12
GI_31343354-S	PAQR3	progestin and adipoQ receptor family member III	NM_177453	258.659	405.447	1.5675	0.000516758	9.16476e-20
GI_4505612-S	PAWR	PRKC, apoptosis, WT1, regulator	NM_002583	470.96	799.087	1.69672	3.19934e-05	5.60224e-34
GI_30794371-A	PB1	polybromo 1	NM_018165	99.1421	153.858	1.55189	0.000111792	9.30177e-09
GI_8923886-S	PBF	papillomavirus regulatory factor PRF-1	NM_018660	41.941	83.403	1.98858	0.00253465	2.95027e-06
GI_19923829-S	PBXIP1	pre-B-cell leukemia transcription factor interacting protein 1	NM_020524	30.0961	80.5856	2.67761	0.00150367	5.14917e-09
GI_8923955-S	PC326	PC326 protein	NM_018442	191.38	445.77	2.32924	0.000154227	1.13286e-37
GI_10092616-S	PCBP3	poly(rC) binding protein 3	NM_020528	24.7798	59.7898	2.41284	0.0002028	1.75288e-06	3.43397
GI_38788468-S	PCDH18	protocadherin 18	NM_019035	141.758	229.658	1.62007	0.000230177	8.19879e-15	15.2991
GI_14589930-I	PCDH7	BH-protocadherin, transcript variant a	NM_002589	20	288.381	14.419	1.17542e-06	7.356e-38
GI_14589930-A	PCDH7	BH-protocadherin, transcript variant a	NM_002589	20	145.231	7.26155	3.26171e-05	7.356e-38
GI_14195611-S	PCDHB5	protocadherin beta 5	NM_015669	160.956	279.969	1.73941	0.000846056	7.75497e-14	4.75839
GI_16904386-S	PCOLCE2	procollagen C-endopeptidase enhancer 2	NM_013363	115.169	186.636	1.62054	0.000607018	1.10643e-11
GI_20336245-S	PCSK5	proprotein convertase subtilisin/kexin type 5	NM_006200	20	56.2454	2.81227	0.00338206	4.99142e-06	10.7114	-	-	+
GI_24307950-S	PCTAIRE2BP	tudor repeat associator with PCTAIRE 2	NM_014290	20	53.8747	2.69373	8.93087e-05	1.62836e-11
GI_34304340-A	PDCD4	programmed cell death 4, transcript variant 1	NM_014456	78.4902	181.386	2.31094	2.17129e-05	2.05928e-26
GI_15208655-A	PDGFA	platelet-derived growth factor alpha polypeptide, transcript variant 2	NM_033023	236.312	395.174	1.67226	2.53615e-05	2.46304e-24	6.05615
GI_15451785-A	PDGFB	platelet-derived growth factor beta polypeptide oncogene homolog), transcript variant 2	NM_033016	20	83.0349	4.15175	7.67419e-05	4.35199e-27	4.76147
GI_9994186-S	PDGFC	platelet derived growth factor C	NM_016205	20	60.3701	3.01851	0.000808967	2.28151e-08
GI_15451787-S	PDGFRA	platelet-derived growth factor receptor, alpha polypeptide	NM_006206	20	43.3324	2.16662	0.000349943	3.46184e-10
GI_15451788-S	PDGFRB	platelet-derived growth factor receptor, beta polypeptide	NM_002609	20	197.182	9.8591	5.1465e-05	7.356e-38
GI_20127594-S	PDLIM1	PDZ and LIM domain 1	NM_020992	25.3716	776.466	30.6037	1.39204e-06	7.356e-38	4.07463
GI_40288186-A	PDLIM2	PDZ and LIM domain 2, transcript variant 3	NM_198042	116.583	598.452	5.13327	4.882e-05	7.356e-38
GI_42741673-S	PDLIM7	PDZ and LIM domain 7, transcript variant 1	NM_005451	550.616	2317.08	4.20816	3.6006e-05	7.356e-38
GI_7657260-S	PDZGEF1	PDZ domain containing guanine nucleotide exchange factor 1	NM_014247	339.402	692.84	2.04136	5.19207e-05	7.356e-38
GI_21359835-S	PEA15	phosphoprotein enriched in astrocytes 15	NM_003768	2914.26	5852.84	2.00835	0.000210426	2.10227e-36		-	+	-
GI_31377721-S	PERP	PERP, TP53 apoptosis effector	NM_022121	222.357	1391.82	6.25939	9.39947e-05	7.356e-38		-	+	-
GI_41352062-S	PFKP	phosphofructokinase, platelet	NM_002627	1411.07	2475.03	1.75401	0.000175751	4.85504e-31
GI_16753216-A	PFN2	profilin 2, transcript variant 2	NM_002628	1346.84	2497.78	1.85455	0.000375332	1.6284e-28
GI_32130539-S	PFTK1	PFTAIRE protein kinase 1	NM_012395	91.998	175.959	1.91264	0.00322718	3.05181e-08		+	+	+
GI_31377547-S	PGM2L1	phosphoglucomutase 2-like 1	NM_173582	50.405	120.004	2.3808	0.0011098	4.37817e-11	7.16427	-	-	+
GI_7661567-S	PGM3	phosphoglucomutase 3	NM_015599	354.609	562.143	1.58525	0.00225859	8.97133e-12
GI_37595529-A	PHC2	polyhomeotic-like 2, transcript variant 2	NM_004427	63.6422	260.455	4.09249	1.06087e-05	7.356e-38
GI_31543398-S	PHCA	phytoceramidase, alkaline	NM_018367	135.875	217.655	1.60188	0.00056755	4.88988e-12
GI_21071004-S	PHLDA2	pleckstrin homology-like domain, family A, member 2	NM_003311	785.46	1533.38	1.95221	0.00110254	5.52094e-17
GI_40254932-S	PHTF2	putative homeodomain transcription factor 2	NM_020432	146.562	247.399	1.68802	2.98399e-05	6.16598e-18		-	+	-
GI_18874095-S	PI4K2B	phosphatidylinositol 4-kinase type-II beta	NM_018323	53.1058	96.7258	1.82138	0.000556492	1.00429e-07
GI_24430187-S	PIGH	phosphatidylinositol glycan, class H	NM_004569	135.027	236.636	1.75251	0.000336853	4.15267e-18
GI_5453891-S	PIK3CA	phosphoinositide-3-kinase, catalytic, alpha polypeptide	NM_006218	290.349	466.057	1.60516	0.00792184	1.17219e-06
GI_19923288-S	PIK3CD	phosphoinositide-3-kinase, catalytic, delta polypeptide	NM_005026	272.932	1074.49	3.93684	1.42e-05	7.356e-38	4.05072
GI_31543400-S	PIM1	pim-1 oncogene	NM_002648	109.355	168.728	1.54294	0.00125963	3.54575e-09
GI_14165271-S	PINK1	PTEN induced putative kinase 1	NM_032409	500.771	767.529	1.53269	0.000604186	5.80402e-18
GI_31317308-S	PIP5K1C	phosphatidylinositol-4-phosphate 5-kinase, type I, gamma	NM_012398	88.6761	154.222	1.73916	0.000747697	5.21975e-11		+	-	+
GI_4758925-S	PITPNM1	phosphatidylinositol transfer protein, membrane-associated 1	NM_004910	233.987	457.571	1.95554	0.00350924	1.10896e-09
GI_33286447-S	PKD2	polycystic kidney disease 2	NM_000297	72.2594	151.143	2.09167	0.00112123	7.79667e-13
GI_32483385-A	PKIA	protein kinase inhibitor alpha, transcript variant 2	NM_181839	20	30.4745	1.52372	0.000515772	6.27279e-06
GI_11545768-S	PKNOX2	PBX/knotted 1 homeobox 2	NM_022062	20	98.1719	4.9086	3.2588e-05	7.356e-38
GI_4758931-S	PKP2	plakophilin 2	NM_004572	33.4431	145.76	4.35845	0.000148993	1.44589e-29
GI_34147692-S	PLA2G12A	phospholipase A2, group XIIA	NM_030821	49.5976	81.2906	1.639	0.00333987	7.02197e-05
GI_23503320-S	PLAC2	placenta-specific 2	NM_153375	20	53.1892	2.65946	0.00118591	5.89822e-08
GI_37622889-A	PLAGL1	pleiomorphic adenoma gene-like 1, transcript variant 1	NM_002656	20	125.601	6.28005	7.8315e-05	7.356e-38
GI_14702166-A	PLAT	plasminogen activator, tissue, transcript variant 2	NM_000931	42.4467	187.988	4.4288	0.000444617	9.32887e-22
GI_4505862-S	PLAU	plasminogen activator, urokinase	NM_002658	575.989	3255.71	5.65238	7.38261e-06	7.356e-38
GI_33356545-A	PLCB1	phospholipase C, beta 1, transcript variant 1	NM_015192	123.496	195.858	1.58595	0.000374321	5.87337e-12
GI_33469938-A	PLCB4	phospholipase C, beta 4, transcript variant 2	NM_182797	63.0492	139.589	2.21397	0.00128719	1.84919e-11
GI_29789005-S	PLEKHC1	pleckstrin homology domain containing, family C member 1	NM_006832	1482.18	2319.8	1.56513	0.00103566	2.1901e-13
GI_31543413-S	PLEKHF2	pleckstrin homology domain containing, family F member 2	NM_024613	21.1854	53.2464	2.51335	0.000174111	8.75214e-06
GI_18562991-S	PLEKHG1	pleckstrin homology domain containing, family G member 1	XM_027307	31.7274	127.711	4.02526	1.55823e-05	5.41526e-31
GI_40538727-S	PLEKHM1	pleckstrin homology domain containing, family M member 1	NM_014798	55.3832	84.8492	1.53204	0.00166571	0.000228928
GI_5730054-S	PLK2	polo-like kinase 2	NM_006622	20	135.215	6.76075	6.76544e-05	7.356e-38
GI_4505888-A	PLOD2	procollagen-lysine, 2-oxoglutarate 5-dioxygenase 2, transcript variant 2	NM_000935	75.4865	172.463	2.28469	0.00169013	6.43518e-12
GI_31543416-S	PLSCR3	phospholipid scramblase 3	NM_020360	597.882	927.294	1.55096	0.00373171	1.62091e-09
GI_40255004-S	PLXDC2	plexin domain containing 2	NM_032812	44.5227	86.1255	1.93442	0.00534729	3.63816e-05	39.5624
GI_41187875-S	PLXNA2	plexin A2	XM_372810	20	35.8962	1.79481	0.00733	0.00216053
GI_41151474-S	PLXNB2	plexin B2	XM_371474	56.6035	146.47	2.58765	0.000281563	1.15036e-16
GI_28933450-S	PLXND1	plexin D1	NM_015103	42.2217	92.3693	2.18772	0.00327852	5.53336e-07
GI_7706644-S	PME-1	protein phosphatase methylesterase-1	NM_016147	210.39	346.237	1.64569	0.00070855	5.22658e-14
GI_24430164-A	PMP22	peripheral myelin protein 22, transcript variant 3	NM_153322	278.177	429.267	1.54314	0.00323171	8.41315e-10
GI_11125773-S	PMS2	PMS2 postmeiotic segregation increased 2	NM_000535	20	48.1771	2.40885	0.00413828	7.85405e-05
GI_9945438-S	PNUTL1	peanut-like 1	NM_002688	245.289	578.945	2.36026	0.00244221	1.47339e-11
GI_24475850-S	POF1B	premature ovarian failure 1B	NM_024921	20	51.0066	2.55033	0.00105904	9.4843e-08
GI_14589948-S	POLR2A	polymerase II polypeptide A, 220kDa	NM_000937	925.136	1566.74	1.69352	0.000249635	1.07861e-25
GI_4505952-S	PON2	paraoxonase 2	NM_000305	719.734	1168.21	1.62311	1.23436e-05	2.30345e-32
GI_13775195-S	PP1057	hypothetical protein PP1057	NM_031285	650.044	1282.12	1.97236	0.00012392	7.356e-38
GI_34147460-S	PP1201	PP1201 protein	NM_022152	76.2566	135.918	1.78238	0.000225036	2.65924e-11
GI_34147050-S	PP1665	hypothetical protein PP1665	NM_030792	25.6581	80.9991	3.15686	0.00118142	3.05953e-10
GI_31881619-A	PPA2	inorganic pyrophosphatase 2, transcript variant 4	NM_176867	708.681	1241.04	1.7512	0.000122538	7.356e-38
GI_20336230-A	PPARG	peroxisome proliferative activated receptor, gamma, transcript variant 4	NM_005037	34.2413	62.9283	1.83779	0.00213181	0.000123446
GI_27499434-S	PPFIBP2	PTPRF interacting protein, binding protein 2	XM_084578	75.4407	210.304	2.78767	0.000234783	1.69131e-28
GI_45439315-I	PPIE	peptidylprolyl isomerase E, transcript variant 2	NM_203456	54.6142	114.303	2.09292	0.00189951	2.16554e-09
GI_45439326-S	PPL	periplakin	NM_002705	20	60.5016	3.02508	7.28458e-05	8.85018e-16	5.14159
GI_29558519-S	PPM1D	protein phosphatase 1D magnesium-dependent, delta isoform	NM_003620	98.6178	150.847	1.52961	0.00198375	5.80218e-08
GI_9790902-S	PPP1R15A	protein phosphatase 1, regulatory subunit 15A	NM_014330	288.96	597.415	2.06747	0.000654475	7.24493e-20		-	-	+
GI_32967585-A	PPP2R3A	protein phosphatase 2, regulatory subunit B'', alpha, transcript variant 2	NM_181897	56.871	97.6596	1.71721	0.000536899	6.07182e-07		+	+	+
GI_34147659-S	PPP3CC	protein phosphatase 3, catalytic subunit, gamma isoform	NM_005605	20	68.6137	3.43068	0.000348984	1.02007e-13
GI_4826933-S	PPP4R1	protein phosphatase 4, regulatory subunit 1	NM_005134	792.754	1225.31	1.54564	0.0004866	4.09855e-20
GI_40805839-A	PRCP	prolylcarboxypeptidase, transcript variant 1	NM_005040	731.086	1316.48	1.80072	0.000739861	1.79966e-20		-	+	-
GI_33946273-A	PRDM1	PR domain containing 1, with ZNF domain, transcript variant 2	NM_182907	20	42.9016	2.14508	0.00606782	1.55454e-05
GI_20336259-I	PRDM2	PR domain containing 2, with ZNF domain, transcript variant 2	NM_015866	132.823	240.25	1.8088	0.000170955	3.47973e-21
GI_41349473-S	PRDM4	PR domain containing 4	NM_012406	398.622	641.629	1.60962	0.000362927	1.43445e-21
GI_41349452-S	PRELP	proline arginine-rich end leucine-rich repeat protein, transcript variant 1	NM_002725	20	45.2426	2.26213	0.000315143	3.43605e-07
GI_34335259-S	PRIC285	peroxisomal proliferator-activated receptor A interacting complex 285	NM_033405	94.2897	195.229	2.07052	0.0010242	1.2334e-14
GI_27481547-S	PRICKLE2	prickle-like 2	XM_093799	48.1948	457.649	9.49582	2.81109e-06	7.356e-38
GI_38524619-S	PRICKLE2	prickle-like 2	NM_198859	20	159.628	7.9814	5.57138e-05	7.356e-38
GI_33186924-S	PRKAG2	protein kinase, AMP-activated, gamma 2 non-catalytic subunit	NM_016203	20	44.2314	2.21157	0.00602398	5.11849e-05	3.13257
GI_28557780-S	PRKCH	protein kinase C, eta	NM_006255	20	96.0409	4.80204	8.85481e-05	1.52274e-27
GI_12711659-S	PRKWNK1	protein kinase, lysine deficient 1	NM_018979	71.5861	137.853	1.9257	0.00470147	3.25424e-07
GI_34365792-S	PRKWNK4	protein kinase, lysine deficient 4	NM_032387	20	46.0222	2.30111	9.24138e-05	2.33866e-10
GI_24497617-S	PRO2000	PRO2000 protein	NM_014109	186.271	314.177	1.68667	0.0058079	4.34575e-07
GI_4506114-S	PROC	protein C	NM_000312	22.4141	111.606	4.97928	9.02289e-06	3.69924e-29
GI_38505203-S	PRRX2	paired related homeobox 2	NM_016307	52.4888	101.297	1.92988	0.00217836	5.37502e-08
GI_21327712-S	PRSS11	protease, serine, 11	NM_002775	20	739.987	36.9993	5.54212e-05	7.356e-38
GI_33946275-S	PSCD3	pleckstrin homology, Sec7 and coiled-coil domains 3	NM_004227	159.382	284.221	1.78327	0.00404208	1.11947e-08
GI_7549814-A	PSEN1	presenilin 1, transcript variant I-374.	NM_007319	136.778	206.014	1.50619	0.000431454	2.87714e-10
GI_13775223-S	PSFL	anterior pharynx defective 1B-like	NM_031301	88.5643	133.786	1.51061	0.000665821	6.54405e-07
GI_24850110-S	PSTPIP2	proline-serine-threonine phosphatase interacting protein 2	NM_024430	20	91.673	4.58365	0.000219771	3.87152e-19
GI_25121959-S	PTCH	patched homolog	NM_000264	62.399	131.761	2.11159	0.00272114	1.26135e-08		-	+	+
GI_27886592-A	PTK2	PTK2 protein tyrosine kinase 2, transcript variant 2	NM_005607	330.032	498.426	1.51024	0.0091529	3.10041e-06
GI_40068474-S	PTK9	PTK9 protein tyrosine kinase 9, transcript variant 1	NM_002822	718.799	1231.31	1.71301	0.000128903	1.86424e-37
GI_33695089-S	PTOV1	prostate tumor overexpressed gene 1	NM_017432	946.002	1510.8	1.59704	0.0013812	2.27923e-13
GI_18104975-S	PTPLA	protein tyrosine phosphatase-like, member a	NM_014241	342.704	1253.94	3.65896	0.000120159	7.356e-38
GI_18375647-A	PTPN13	protein tyrosine phosphatase, non-receptor type 13-associated phosphatase), transcript variant 3	NM_080684	135.815	203.968	1.50181	0.00167458	1.42138e-09	3.63105
GI_34328898-S	PTPN14	protein tyrosine phosphatase, non-receptor type 14	NM_005401	20	44.2953	2.21476	0.000487165	2.26591e-08
GI_18375656-S	PTPN21	protein tyrosine phosphatase, non-receptor type 21	NM_007039	20	33.6037	1.68019	0.00328907	8.50594e-05
GI_18860893-A	PTPRD	protein tyrosine phosphatase, receptor type, D, transcript variant 4	NM_130393	21.9507	44.8377	2.04265	0.000424896	0.00133323
GI_18860895-A	PTPRF	protein tyrosine phosphatase, receptor type, F, transcript variant 2	NM_130440	274.427	647.421	2.35917	4.7873e-06	7.356e-38
GI_18860903-S	PTPRM	protein tyrosine phosphatase, receptor type, M	NM_002845	49.4108	111.488	2.25635	0.00229652	5.00688e-09
GI_18860905-S	PTPRN	protein tyrosine phosphatase, receptor type, N	NM_002846	20	54.8423	2.74212	0.0034754	3.08866e-05	5.51177
GI_42734429-S	PTRF	polymerase I and transcript release factor	NM_012232	20	60.0842	3.00421	8.42044e-06	8.36327e-10		+	-	-
GI_4506330-S	PTS	6-pyruvoyltetrahydropterin synthase	NM_000317	1688.31	2571.81	1.5233	4.19716e-05	5.61628e-28
GI_30911096-S	PUNC	putative neuronal cell adhesion molecule	NM_004884	125.531	578.058	4.6049	6.06778e-05	7.356e-38	3.3355
GI_16753217-S	PURA	purine-rich element binding protein A	NM_005859	42.7078	67.9569	1.59121	0.00872171	0.00110944
GI_42734384-S	PWWP2	PWWP domain containing 2	NM_138499	106.725	202.785	1.90007	0.000868947	3.66953e-14
GI_4506344-S	PXN	paxillin	NM_002859	68.2942	130.182	1.90619	9.72978e-06	1.65886e-12
GI_45387954-S	QIL1	QIL1 protein	NM_205767	241.391	447.484	1.85377	0.000796319	4.3239e-17
GI_8923400-S	RAB20	RAB20, member RAS oncogene family	NM_017817	80.984	147.777	1.82477	0.000270584	3.60654e-13
GI_34577103-S	RAB22A	RAB22A, member RAS oncogene family	NM_020673	143.726	260.355	1.81147	0.00340846	2.67227e-09
GI_34485710-A	RAB27A	RAB27A, member RAS oncogene family, transcript variant 4	NM_183236	58.5301	92.5911	1.58194	0.00340222	4.19126e-05
GI_34147670-S	RAB30	RAB30, member RAS oncogene family	NM_014488	20	38.5648	1.92824	0.00502189	0.0057334		-	+	+
GI_33589860-S	RAB31	RAB31, member RAS oncogene family	NM_006868	190.241	314.919	1.65537	0.000370023	8.22002e-20
GI_20127508-S	RAB32	RAB32, member RAS oncogene family	NM_006834	23.1263	111.523	4.82235	1.84852e-05	2.08536e-28
GI_44889474-S	RAB6IP1	RAB6 interacting protein 1	NM_015213	212.641	343.336	1.61463	0.00237482	5.11124e-11
GI_7706562-S	RAB8B	RAB8B, member RAS oncogene family	NM_016530	37.4086	60.0336	1.60481	0.00215893	0.00248707
GI_31377797-S	RABEP1	rabaptin, RAB GTPase binding effector protein 1	NM_004703	364.428	630.572	1.73031	0.000272967	2.41329e-29
GI_31543539-S	RABIF	RAB interacting factor	NM_002871	20.7027	42.218	2.03925	0.00392681	0.00241527
GI_7549818-A	RABL2A	RAB, member of RAS oncogene family-like 2A, transcript variant 2	NM_007082	142.689	230.189	1.61322	0.000460674	1.21935e-14
GI_5902039-S	RABL2B	RAB, member of RAS oncogene family-like 2B	NM_007081	138.104	220.051	1.59337	0.000241481	3.13635e-13
GI_41872576-S	RAFTLIN	raft-linking protein	NM_015150	21.989	195.525	8.89195	0.000144335	8.3414e-38
GI_5730000-S	RAI	RelA-associated inhibitor	NM_006663	22.8998	94.4476	4.12439	0.000840484	2.23401e-13
GI_23111010-I	RAI1	retinoic acid induced 1, transcript variant 1	NM_017574	20	232.788	11.6394	1.10395e-05	7.356e-38		-	+	-
GI_13470085-S	RAI14	retinoic acid induced 14	NM_015577	362.598	990.281	2.73107	3.68995e-05	7.356e-38	3.86212
GI_38569468-S	RAI16	retinoic acid induced 16	NM_022749	87.3306	147.955	1.69419	0.0096739	2.01284e-05
GI_12056470-S	RAI3	retinoic acid induced 3	NM_003979	20	52.6091	2.63045	0.000826584	1.42945e-11
GI_5032018-S	RAMP1	receptor activity modifying protein 1	NM_005855	20	85.2625	4.26312	0.00931826	1.308e-05
GI_4506414-S	RAP1GA1	RAP1, GTPase activating protein 1	NM_002885	144.357	256.481	1.77671	5.72147e-05	2.20058e-21
GI_32129208-S	RAP2C	RAP2C, member of RAS oncogene family	NM_021183	990.181	1643.88	1.66018	0.00138245	3.87083e-14
GI_4506418-S	RARA	retinoic acid receptor, alpha	NM_000964	97.0427	177.431	1.82838	0.00319242	7.52254e-09
GI_14916495-A	RARB	retinoic acid receptor, beta, transcript variant 2	NM_016152	20	36.6372	1.83186	0.0084209	0.000146919		-	+	-
GI_28274693-S	RASL10B	RAS-like, family 10, member B	NM_033315	143.343	451.911	3.15265	1.09357e-05	7.356e-38
GI_38455389-S	RASL12	RAS-like, family 12	NM_016563	59.01	258.7	4.384	8.39243e-06	7.356e-38	7.68822
GI_25777679-A	RASSF1	Ras association domain family 1, transcript variant B	NM_170712	140.752	213.457	1.51655	0.000690865	4.60064e-11
GI_25777674-A	RASSF2	Ras association domain family 2, transcript variant 2	NM_170773	24.8851	159.866	6.42417	3.38703e-05	7.356e-38
GI_30474872-A	RASSF4	Ras association domain family 4, transcript variant 2	NM_178145	70.617	116.066	1.6436	0.00157008	1.30368e-07
GI_42718012-A	RBBP8	retinoblastoma binding protein 8, transcript variant 1	NM_002894	548.511	846.564	1.54339	0.000846232	7.7698e-19
GI_11545854-S	RBKS	ribokinase	NM_022128	52.4264	86.1384	1.64303	0.00217746	3.44532e-05
GI_21361291-S	RBL2	retinoblastoma-like 2	NM_005611	114.954	206.282	1.79447	0.000335838	1.69116e-16
GI_8400721-A	RBMS1	RNA binding motif, single stranded interacting protein 1, transcript variant MSSP-1	NM_016838	854.058	2453.27	2.87249	7.73378e-07	7.356e-38
GI_16418454-S	RBP7	retinol binding protein 7, cellular	NM_052960	47.1018	74.242	1.5762	0.000138212	0.000471924	5.24926
GI_28626509-S	RCN3	reticulocalbin 3, EF-hand calcium binding domain	NM_020650	52.2072	114.265	2.18868	0.000920358	6.90033e-12
GI_34147533-S	RDH13	retinol dehydrogenase 13	NM_138412	20	37.6985	1.88493	0.00457634	0.00745903
GI_16905513-S	RDX	radixin	NM_002906	430.639	864.397	2.00724	0.00470272	1.37205e-08
GI_9845292-S	REC8L1	REC8-like 1	NM_005132	196.506	296.226	1.50747	0.00594015	7.42996e-07	5.87166
GI_14591901-A	RECQL	RecQ protein-like, transcript variant 2	NM_032941	188.511	291.51	1.54638	0.000930291	4.98374e-13
GI_11496238-S	RELA	v-rel reticuloendotheliosis viral oncogene homolog A, nuclear factor of kappa light polypeptide gene enhancer in B-cells 3, p65	NM_021975	182.304	414.166	2.27184	0.000526073	1.34414e-19
GI_35493877-S	RELB	v-rel reticuloendotheliosis viral oncogene homolog B, nuclear factor of kappa light polypeptide gene enhancer in B-cells 3	NM_006509	50.3138	81.416	1.61816	0.00125746	8.06482e-05
GI_14249703-S	RERG	RAS-like, estrogen-regulated, growth-inhibitor	NM_032918	49.9778	83.5876	1.67249	0.00206821	2.60007e-05
GI_4506482-S	REV3L	REV3-like, catalytic subunit of DNA polymerase zeta	NM_002912	51.6054	152.429	2.95374	0.000198926	1.3401e-24
GI_7662650-S	RGC32	response gene to complement 32	NM_014059	40.693	114.082	2.80348	0.000389857	2.96991e-15		-	-	+
GI_20127535-S	RGL1	ral guanine nucleotide dissociation stimulator-like 1	NM_015149	64.3272	394.994	6.14039	8.31462e-07	7.356e-38		+	-	-
GI_34452689-S	RGS16	regulator of G-protein signalling 16	NM_002928	195.02	543.66	2.78771	1.38711e-05	7.356e-38	3.81025
GI_5031704-S	RGS19	regulator of G-protein signalling 19	NM_005873	49.7212	75.9492	1.5275	0.000884599	0.000792459
GI_19913391-A	RGS3	regulator of G-protein signalling 3, transcript variant 4	NM_134427	115.969	1275.88	11.0019	3.31301e-05	7.356e-38
GI_41387215-S	RGS5	regulator of G-protein signalling 5	NM_003617	20	39.1979	1.95989	0.000509291	4.98091e-07
GI_21359942-S	RHBDF1	rhomboid family 1	NM_022450	191.767	581.681	3.03327	0.000160342	7.356e-38
GI_41281538-S	RHOBTB3	Rho-related BTB domain containing 3	NM_014899	62.1769	119.445	1.92105	0.00283339	4.3729e-08
GI_37059770-S	RHPN2	rhophilin, Rho GTPase binding protein 2	NM_033103	244.348	534.308	2.18667	2.55711e-05	7.356e-38
GI_27883865-S	RIC-8	likely ortholog of mouse synembryn	NM_021932	143.449	217.236	1.51438	0.00255119	8.22519e-08
GI_35493905-S	RIN2	Ras and Rab interactor 2	NM_018993	20	100.987	5.04935	0.00138162	7.11022e-12
GI_31543551-S	RIT1	Ras-like without CAAX 1	NM_006912	233.654	408.901	1.75003	6.87849e-05	1.31381e-27
GI_42558261-S	RKHD1	ring finger and KH domain containing 1	NM_203304	147.943	231.549	1.56512	0.00197657	1.88207e-09
GI_30795246-S	RNASEL	ribonuclease L	NM_021133	20	37.6384	1.88192	0.000963875	0.000893022
GI_38045937-S	RNF144	ring finger protein 144	NM_014746	83.3355	138.834	1.66596	0.000346402	1.02458e-09		-	+	+
GI_31543079-S	RNF149	ring finger protein 149	NM_173647	346.651	774.707	2.23483	0.000223241	7.83399e-36
GI_35493781-A	RNF19	ring finger protein 19, transcript variant 2	NM_015435	381.677	752.131	1.9706	1.54256e-05	7.356e-38
GI_34878851-A	RNF29	ring finger protein 29, transcript variant 4	NM_184087	20	44.9789	2.24894	0.000207834	4.06322e-11
GI_20070295-S	RNPEPL1	arginyl aminopeptidase-like 1	NM_018226	42.5573	89.2722	2.09769	0.00231713	6.85164e-07
GI_19743804-A	ROBO1	roundabout, axon guidance receptor, homolog 1, transcript variant 1	NM_002941	78.6459	214.073	2.72199	0.00575391	2.13742e-07
GI_41872582-S	ROCK2	Rho-associated, coiled-coil containing protein kinase 2	NM_004850	235.537	473.995	2.0124	0.000808224	5.87123e-19
GI_19743897-S	ROR2	receptor tyrosine kinase-like orphan receptor 2	NM_004560	30.0724	144.171	4.79413	0.000381532	5.21136e-22
GI_4506734-S	RPS6KA4	ribosomal protein S6 kinase, 90kDa, polypeptide 4	NM_003942	60.467	132.902	2.19793	1.75715e-05	8.66455e-17
GI_8051628-A	RRAGB	Ras-related GTP binding B, transcript variant RAGBs	NM_006064	69.8623	109.975	1.57417	0.000620874	2.42588e-06
GI_20127497-S	RRAS	related RAS viral oncogene homolog	NM_006270	20	49.6789	2.48394	0.00104339	8.08258e-07		-	+	+
GI_31543558-S	RSHL2	radial spokehead-like 2	NM_031924	20	38.3054	1.91527	0.0076916	0.00257463
GI_34577084-I	RSU1	Ras suppressor protein 1, transcript variant 1	NM_012425	147.984	246.846	1.66806	0.000340736	3.86642e-16
GI_5902015-A	RTN4	reticulon 4	NM_007008	2898.03	4565.78	1.57548	0.00211842	1.65092e-12
GI_40255249-S	RTN4R	reticulon 4 receptor	NM_023004	64.7585	107.593	1.66145	0.00349176	1.72478e-06	4.812
GI_19923197-S	RUNX1	runt-related transcription factor 1	NM_001754	20	106.72	5.336	0.000257053	7.11736e-25
GI_4757917-S	RUNX3	runt-related transcription factor 3	NM_004350	20	103.048	5.1524	9.04454e-05	2.43306e-29
GI_21536318-S	RXRA	retinoid X receptor, alpha	NM_002957	439.627	695.391	1.58178	7.19974e-05	7.73941e-26
GI_4506760-S	S100A10	S100 calcium binding protein A10)	NM_002966	2134.73	4023.58	1.88482	0.000116057	7.356e-38
GI_5032056-S	S100A11	S100 calcium binding protein A11	NM_005620	430.707	1286.5	2.98695	6.44801e-05	7.356e-38		-	+	-
GI_41117409-S	S100A13	S100 calcium binding protein A13	XM_371380	798.234	2054.72	2.57408	1.80306e-07	7.356e-38
GI_17933771-S	S100A16	S100 calcium binding protein A16	NM_080388	77.9376	253.525	3.25292	4.6672e-05	7.356e-38
GI_4506762-S	S100A3	S100 calcium binding protein A3	NM_002960	20	49.2322	2.46161	0.00136398	1.31483e-10
GI_9845514-I	S100A4	S100 calcium binding protein A4, transcript variant 1	NM_002961	24.5593	137.88	5.61417	9.29556e-07	7.356e-38
GI_9845515-A	S100A4	S100 calcium binding protein A4, transcript variant 2	NM_019554	26.2271	94.7438	3.61244	6.32377e-05	1.13123e-18
GI_9845517-S	S100A6	S100 calcium binding protein A6	NM_014624	20	55.3721	2.7686	0.000132253	7.12439e-10
GI_34222105-S	SAMD4	sterile alpha motif domain containing 4	NM_015589	20	83.2871	4.16435	0.000492235	3.6329e-17
GI_38176155-S	SARA2	SAR1a gene homolog 2	NM_016103	176.281	273.712	1.5527	0.00457753	2.25561e-07
GI_7019520-S	SART2	squamous cell carcinoma antigen recognized by T cells 2	NM_013352	27.7353	60.5636	2.18363	0.00156554	8.82551e-06	4.47286
GI_4506788-S	SAT	spermidine/spermine N1-acetyltransferase	NM_002970	622.163	1668.71	2.68211	2.98209e-05	7.356e-38		-	-	+
GI_19923878-S	SBBI54	hypothetical transmembrane protein SBBI54	NM_138334	91.3489	145.035	1.5877	0.00240526	3.56259e-08
GI_4506792-S	SCA1	spinocerebellar ataxia 1	NM_000332	20	135.356	6.7678	3.32661e-05	7.356e-38
GI_34304355-A	SCAPIN1	scapinin, transcript variant 3	NM_183246	20	126.065	6.30325	6.24023e-05	1.6452e-37
GI_33598923-I	SCARA3	scavenger receptor class A, member 3, transcript variant 1	NM_016240	20	39.0925	1.95463	0.000639498	0.000416789
GI_7657539-S	SCHIP1	schwannomin interacting protein 1	NM_014575	35.0883	220.964	6.29737	2.06252e-05	7.356e-38	3.94166
GI_29568085-S	SDC1	syndecan 1	NM_002997	21.9529	75.3969	3.43448	0.000287253	4.8878e-12
GI_27804306-S	SDC2	syndecan 2	NM_002998	40.4414	260.408	6.43914	0.00318047	4.50932e-10
GI_7662137-S	SDC3	syndecan 3	NM_014654	833.574	2335.34	2.8016	0.000246943	6.43061e-34
GI_38201674-S	SDC4	syndecan 4	NM_002999	98.2178	236.76	2.41056	9.50993e-06	2.68364e-37		-	+	-
GI_21735576-S	SDK2	sidekick homolog 2	NM_019064	57.0828	111.474	1.95285	1.41242e-05	7.73594e-11
GI_34147537-S	SDSL	serine dehydratase-like	NM_138432	80.5054	127.992	1.58986	0.000201908	9.46842e-08
GI_7110714-S	SEC14L2	SEC14-like 2	NM_012429	20	40.7493	2.03747	0.00610545	6.78247e-05
GI_5174672-S	SEMA3A	sema domain, immunoglobulin domain, short basic domain, secreted, 3A	NM_006080	67.5517	172.343	2.55128	2.96001e-05	6.86238e-29	3.10265	+	+	+
GI_32307182-S	SEMA3C	sema domain, immunoglobulin domain, short basic domain, secreted, 3C	NM_006379	20	215.866	10.7933	0.000275899	9.80336e-30		-	+	-
GI_34303948-S	SENP5	SUMO1/sentrin specific protease 5	NM_152699	98.5539	187.643	1.90396	2.7688e-05	6.90365e-19
GI_4885590-S	SEPP1	selenoprotein P, plasma, 1	NM_005410	99.9308	304.05	3.04261	0.000288821	1.87561e-29		-	+	-
GI_30795192-A	SEPT10	septin 10, transcript variant 2	NM_178584	591.824	1448.74	2.44792	3.48305e-07	7.356e-38
GI_40254994-S	SERAC1	serine active site containing 1	NM_032861	29.8201	74.6821	2.50442	0.000861786	1.15506e-08
GI_38504672-S	SERPINB8	serine proteinase inhibitor, clade B, member 8, transcript variant 1	NM_002640	33.2181	89.1733	2.68448	0.00223745	1.26769e-08
GI_10835158-S	SERPINE1	serine proteinase inhibitor, clade E, member 1	NM_000602	70.3769	1293.24	18.3759	6.86428e-05	7.356e-38
GI_34147323-S	SERPINE2	serine proteinase inhibitor, clade E, member 2	NM_006216	127.631	274.631	2.15176	0.000791342	6.17301e-18
GI_31377590-S	SESN3	sestrin 3	NM_144665	64.8508	838.407	12.9282	6.99136e-05	7.356e-38		+	+	+
GI_31342410-S	SESTD1	SEC14 and spectrin domains 1	NM_178123	302.689	611.293	2.01954	0.000334705	5.06227e-29		-	+	-
GI_7662121-S	SETBP1	SET binding protein 1	NM_015559	20	169.428	8.4714	3.51292e-05	7.356e-38
GI_5730038-S	SETMAR	SET domain and mariner transposase fusion gene	NM_006515	184.808	344.461	1.86389	0.000623755	6.73124e-19
GI_45238846-S	SFN	stratifin	NM_006142	26.4062	105.388	3.99103	0.00032414	1.21079e-18
GI_8400731-S	SFRP1	secreted frizzled-related protein 1	NM_003012	75.6642	794.108	10.4952	1.82268e-05	7.356e-38		+	+	+
GI_4759171-S	SFRS2IP	splicing factor, arginine/serine-rich 2, interacting protein	NM_004719	188.263	297.42	1.57981	0.00401829	1.35107e-08
GI_23618866-S	SFXN1	sideroflexin 1	NM_022754	359.13	788.716	2.19619	0.000137507	7.356e-38		+	-	+
GI_25168262-S	SGK	serum/glucocorticoid regulated kinase	NM_005627	168.717	364.574	2.16086	0.00011754	7.356e-38		-	+	-
GI_42476331-S	SH3BGRL3	SH3 domain binding glutamic acid-rich protein like 3	NM_031286	2198.96	3322.98	1.51116	0.00112734	2.3374e-15
GI_7657561-S	SH3BP4	SH3-domain binding protein 4	NM_014521	1294.69	2155.93	1.66521	0.000255875	4.83022e-33
GI_21359904-S	SH3GLB1	SH3-domain GRB2-like endophilin B1	NM_016009	373.274	615.843	1.64984	0.00137325	6.7032e-15
GI_32698739-S	SH3MD2	SH3 multiple domains 2	NM_020870	27.5975	76.2979	2.76467	0.00010734	1.10756e-10
GI_22749146-S	SH3RF2	SH3 domain containing ring finger 2	NM_152550	20	57.5422	2.87711	4.4757e-05	8.29108e-11		-	+	-
GI_7661669-S	SH3YL1	SH3 domain containing, Ysc84-like 1	NM_015677	77.1908	208.288	2.69835	0.000381286	3.69018e-22
GI_4506934-S	SHB	SHB adaptor protein B	NM_003028	43.4128	69.3338	1.59708	0.00976088	0.0013249
GI_42476327-S	SHD	src homology 2 domain-containing transforming protein D	NM_020209	20	93.5069	4.67535	2.08682e-05	1.43005e-29
GI_24475655-S	SHFM3	split hand/foot malformation type 3	NM_022039	39.168	68.2761	1.74316	0.00351458	0.000126404
GI_18699721-S	ShrmL	Shroom-related protein	NM_020859	451.53	814.469	1.8038	6.72956e-05	7.356e-38	6.40237	+	+	+
GI_34222355-S	SIAH2	seven in absentia homolog 2	NM_005067	88.7744	332.509	3.74555	1.57086e-06	7.356e-38
GI_27765095-A	SIAT4A	sialyltransferase 4A, transcript variant 2	NM_173344	20	101.935	5.09675	0.000408182	3.27153e-19
GI_28373083-A	SIAT6	sialyltransferase 6, transcript variant 8	NM_174970	20	54.3028	2.71514	0.000237849	2.99272e-08
GI_28373079-S	SIAT9	sialyltransferase 9	NM_003896	20	103.903	5.19515	7.01898e-05	5.79287e-26
GI_31543622-S	SIL1	endoplasmic reticulum chaperone SIL1, homolog of yeast	NM_022464	158.632	277.872	1.75168	0.00197858	1.00005e-11
GI_30578409-S	SIMP	source of immunodominant MHC-associated peptides	NM_178862	83.2509	137.227	1.64835	0.00832839	1.53521e-05
GI_45237199-S	SIPA1L2	signal-induced proliferation-associated 1 like 2	NM_020808	168.507	265.315	1.5745	3.36564e-05	3.64407e-15
GI_6912661-S	SIRT4	sirtuin 4	NM_012240	25.9227	56.7822	2.19044	0.00674059	0.000181872
GI_4506966-S	SKI	v-ski sarcoma viral oncogene homolog	NM_003036	20.9071	41.2865	1.97476	0.00662133	0.00548187
GI_19913344-S	SLBP	stem-loop binding protein	NM_006527	194.223	378.165	1.94707	0.000353626	1.84658e-24
GI_38569461-S	SLC12A2	solute carrier family 12, member 2	NM_001046	57.8867	129.415	2.23566	0.00159005	6.77877e-11
GI_5730042-S	SLC12A7	solute carrier family 12, member 7	NM_006598	257.882	687.403	2.66557	3.0504e-06	7.356e-38
GI_21717815-S	SLC15A4	solute carrier family 15, member 4	NM_145648	303.241	493.752	1.62825	0.000113186	4.86613e-25
GI_4759111-S	SLC16A3	solute carrier family 16, member 3	NM_004207	72.9506	192.491	2.63865	0.000693417	1.91364e-17
GI_34222139-S	SLC17A5	solute carrier family 17, member 5	NM_012434	623.135	977.325	1.5684	1.09412e-05	1.81313e-27
GI_34222154-S	SLC20A2	solute carrier family 20, member 2	NM_006749	72.0128	246.248	3.4195	0.00044861	2.09034e-23
GI_4759127-S	SLC24A1	solute carrier family 24, member 1	NM_004727	30.9775	57.7036	1.86276	0.00318967	0.000290197
GI_4557538-S	SLC26A2	solute carrier family 26, member 2	NM_000112	20	31.8452	1.59226	0.00815322	0.00870415
GI_23397535-S	SLC29A4	solute carrier family 29, member 4	NM_153247	88.9812	217.614	2.44562	1.22632e-06	4.46988e-35
GI_5730050-S	SLC2A1	solute carrier family 2, member 1	NM_006516	120.1	223.022	1.85697	0.00167144	3.65325e-12
GI_21553330-S	SLC2A12	solute carrier family 2, member 12	NM_145176	20	90.1225	4.50612	0.000547616	4.26293e-16		-	-	+
GI_39777592-S	SLC2A4RG	SLC2A4 regulator	NM_020062	39.5721	98.0018	2.47654	0.00261088	2.0619e-08
GI_21361502-S	SLC35B3	solute carrier family 35, member B3	NM_015948	76.8786	151.366	1.9689	0.00145995	2.00231e-11
GI_37059730-S	SLC35C1	solute carrier family 35, member C1	NM_018389	32.8379	62.4633	1.90217	0.00218984	0.000116063
GI_33469146-I	SLC35E2	solute carrier family 35, member E2	NM_014854	409.268	617.384	1.50851	0.000162187	1.38603e-20
GI_21361958-S	SLC35F5	solute carrier family 35, member F5	NM_025181	72.1019	145.88	2.02325	0.000223702	3.39256e-16
GI_40807350-S	SLC36A4	solute carrier family 36, member 4	NM_152313	130.799	211.604	1.61778	0.00135974	4.47006e-11		-	+	-
GI_31542247-S	SLC39A11	solute carrier family 39, member 11	NM_139177	48.1411	93.8955	1.95042	0.00803805	2.78882e-05
GI_21361550-S	SLC4A2	solute carrier family 4, anion exchanger, member 2	NM_003040	123.51	186.781	1.51227	0.00306274	7.17969e-07
GI_19923175-S	SLC4A7	solute carrier family 4, sodium bicarbonate cotransporter, member 7	NM_003615	258.294	414.093	1.60318	0.000549896	1.84937e-14
GI_34222350-S	SLC7A5	solute carrier family 7, member 5	NM_003486	1042.43	3054.34	2.93002	0.000579764	3.61259e-23	4.35405	-	+	+
GI_4759141-S	SLC9A3R2	solute carrier family 9, isoform 3 regulatory factor 2	NM_004785	39.2646	68.0193	1.73233	0.00165521	0.000196815
GI_5454069-S	SLC9A6	solute carrier family 9, isoform 6	NM_006359	137.772	214.521	1.55707	0.00733792	2.42107e-06
GI_4759145-S	SLIT2	slit homolog 2	NM_004787	20	65.201	3.26005	0.00273581	8.18017e-08
GI_41281452-S	SLK	SNF1 sucrose nonfermenting like kinase	NM_014720	40.3828	96.7492	2.3958	0.000416563	3.81279e-11
GI_4507062-S	SLN	sarcolipin	NM_003063	20	77.2382	3.86191	0.000351667	9.14391e-18
GI_21071045-A	SMARCA1	SWI/SNF related, matrix associated, actin dependent regulator of chromatin, subfamily a, member 1, transcript variant 2	NM_139035	683.693	1188.42	1.73824	4.03098e-05	7.356e-38
GI_24850455-S	SMC5L1	SMC5 structural maintenance of chromosomes 5-like 1	NM_015110	55.1444	112.386	2.03803	0.0010025	8.25201e-10
GI_22538489-A	SMCR7	Smith-Magenis syndrome chromosome region, candidate 7, transcript variant 2	NM_148886	28.1929	54.2523	1.92432	0.00450786	0.000816367
GI_21362100-S	SMURF2	E3 ubiquitin ligase SMURF2	NM_022739	87.2446	158.196	1.81325	0.00462389	1.96574e-07
GI_9910273-S	SMYD2	SET and MYND domain containing 2	NM_020197	529.006	797.259	1.50709	0.000422461	3.25869e-21
GI_24497625-S	SNAI2	snail homolog 2	NM_003068	20.1639	104.087	5.16205	3.47134e-05	8.1452e-27
GI_13569921-S	SNARK	likely ortholog of rat SNF1/AMP-activated protein kinase	NM_030952	20	161.545	8.07725	7.09876e-05	7.356e-38	7.24873
GI_4885602-S	SNCAIP	synuclein, alpha interacting protein	NM_005460	66.3809	116.316	1.75225	0.0015726	1.0368e-08
GI_27597093-S	SNF1LK	SNF1-like kinase	NM_173354	44.5758	106.781	2.39549	0.000870431	4.30619e-12
GI_29893560-S	SNN	stannin	NM_003498	61.0257	130.478	2.13808	0.000132403	2.8557e-15	3.62434
GI_39777615-A	SNX14	sorting nexin 14, transcript variant 2	NM_020468	62.4726	133.459	2.13628	0.000193002	4.44823e-15
GI_23238247-A	SNX16	sorting nexin 16, transcript variant 3	NM_152837	48.4156	97.3869	2.01148	0.00535353	3.55019e-06
GI_23111054-A	SNX7	sorting nexin 7, transcript variant 2	NM_152238	56.0399	117.249	2.09224	0.000102917	3.76175e-13
GI_38049010-A	SOM	sister-of-mammalian grainyhead, transcript variant 3	NM_198174	139.022	575.165	4.13722	3.37119e-05	7.356e-38
GI_30581115-S	SOX11	SRY-box 11	NM_003108	63.54	139.071	2.18872	0.00199014	2.57693e-09	6.70784
GI_30061555-S	SOX3	SRY-box 3	NM_005634	20	39.672	1.9836	0.00977628	0.00109992	13.3547
GI_37704387-S	SOX9	SRY-box 9	NM_000346	20	169.646	8.4823	1.49382e-05	7.356e-38
GI_15718773-S	SPA17	sperm autoantigenic protein 17	NM_017425	62.5779	111.473	1.78135	0.00801762	2.00559e-05
GI_4507170-S	SPARC	secreted protein, acidic, cysteine-rich	NM_003118	4210.69	9072.86	2.15472	2.35507e-05	7.356e-38		-	+	-
GI_21361087-A	SPHK1	sphingosine kinase 1	NM_021972	37.0648	87.0417	2.34837	0.000922414	1.20827e-08
GI_38146097-S	SPP1	secreted phosphoprotein 1	NM_000582	2171.49	4266.63	1.96484	2.47329e-06	7.356e-38
GI_20070149-S	SPR	sepiapterin reductase	NM_003124	34.2742	72.2832	2.10897	0.00419963	9.90525e-06
GI_4507190-S	SPTAN1	spectrin, alpha, non-erythrocytic 1	NM_003127	105.161	271.263	2.5795	0.00061615	1.98307e-20
GI_38788121-S	SPUVE	protease, serine, 23	NM_007173	22.9505	482.312	21.0153	1.92813e-05	7.356e-38
GI_10864010-S	SQRDL	sulfide quinone reductase-like	NM_021199	20	42.3242	2.11621	0.00519436	0.002057
GI_19923742-S	SQSTM1	sequestosome 1	NM_003900	882.388	1612.48	1.8274	0.00107307	3.76728e-16
GI_22547194-S	SREBF1	sterol regulatory element binding transcription factor 1	NM_004176	141.095	217.915	1.54446	0.00487598	1.94409e-07
GI_21314639-S	SRPX	sushi-repeat-containing protein, X-linked	NM_006307	38.0217	104.679	2.75314	0.000950693	1.33753e-10
GI_21361782-S	SRrp35	serine-arginine repressor protein	NM_080743	86.7221	146.02	1.68377	0.000204725	1.38503e-10	9.04259
GI_39777611-A	SS18L1	synovial sarcoma translocation gene on chromosome 18-like 1, transcript variant 2	NM_015558	183.978	288.265	1.56684	0.0018409	9.64355e-12
GI_18141315-S	SSB1	SPRY domain-containing SOCS box protein SSB-1	NM_025106	20	185.228	9.2614	2.27822e-05	7.356e-38
GI_18254459-S	SSB4	SPRY domain-containing SOCS box protein SSB-4	NM_080862	42.8137	80.3522	1.87679	0.000609146	1.40313e-06	3.97669
GI_40787998-S	SSBP2	single-stranded DNA binding protein 2	NM_012446	195.22	601.982	3.08361	4.15432e-06	7.356e-38		+	+	-
GI_21955169-I	SSBP3	single stranded DNA binding protein 3	NM_145716	234.251	411.56	1.75692	0.00318578	5.47169e-10		-	+	+
GI_21314683-A	SSBP3	single stranded DNA binding protein 3	NM_018070	122.614	203.989	1.66367	0.0045241	9.23705e-08		-	+	+
GI_34222128-S	SSFA2	sperm specific antigen 2	NM_006751	20	38.0682	1.90341	0.00137458	3.0852e-08
GI_40254883-S	SSH1	slingshot 1	NM_018984	35.8786	80.6928	2.24905	0.00389091	5.29802e-06
GI_37674209-S	SSH2	slingshot 2	NM_033389	32.9261	100.552	3.05387	0.00187026	4.69735e-10		-	+	-
GI_21264613-A	ST5	suppression of tumorigenicity 5, transcript variant 2	NM_139157	46.3551	102.469	2.21052	2.58435e-05	4.41965e-12
GI_38201636-I	ST7L	suppression of tumorigenicity 7 like, transcript variant 4	NM_138729	45.5091	80.566	1.77033	0.00454702	6.1302e-05
GI_15022798-S	STARD10	START domain containing 10	NM_006645	52.347	142.048	2.71358	0.0040729	2.91409e-08		-	-	+
GI_37540841-S	STARD9	START domain containing 9	XM_031744	51.8456	83.8524	1.61735	0.004067	0.000199332
GI_21536300-A	STAT1	signal transducer and activator of transcription 1, 91kDa, transcript variant beta	NM_139266	73.5387	111.495	1.51614	0.00110959	9.67418e-06
GI_42519913-S	STAT5B	signal transducer and activator of transcription 5B	NM_012448	78.2262	136.181	1.74086	0.00253961	4.6061e-08
GI_23397677-S	STAT6	signal transducer and activator of transcription 6, interleukin-4 induced	NM_003153	59.6894	104.318	1.74768	0.00364199	1.39334e-06
GI_31543661-S	STK17B	serine/threonine kinase 17b	NM_004226	27.1236	65.4705	2.41378	0.00152024	3.1347e-06
GI_5454093-S	STK3	serine/threonine kinase 3	NM_006281	195.177	328.499	1.68308	0.00346253	2.15324e-09
GI_31377778-S	STK38	serine/threonine kinase 38	NM_007271	570.836	1251.62	2.19261	2.59173e-05	7.356e-38
GI_28933464-S	STX12	syntaxin 12	NM_177424	159.78	297.346	1.86097	0.000102005	3.50068e-27
GI_4759181-S	STX1A	syntaxin 1A	NM_004603	84.1493	137.659	1.63589	0.00127322	1.21077e-08
GI_34147491-S	STX3A	syntaxin 3A	NM_004177	439.391	713.569	1.624	2.9329e-05	1.16613e-28
GI_4507294-S	STX7	syntaxin 7	NM_003569	193.6	345.237	1.78325	0.000590143	5.30706e-20
GI_38327657-A	SULF2	sulfatase 2, transcript variant 2	NM_198596	1113.93	3418.42	3.06879	1.68467e-06	7.356e-38
GI_38327656-I	SULF2	sulfatase 2, transcript variant 1	NM_018837	50.5351	272.373	5.38978	6.02717e-05	7.356e-38
GI_29550878-A	SULT1A2	sulfotransferase family, cytosolic, 1A, phenol-preferring, member 2, transcript variant 1	NM_001054	20	33.9285	1.69643	0.00715496	0.0063245
GI_38202249-S	SUMF1	sulfatase modifying factor 1	NM_182760	33.3275	62.4252	1.87308	0.00504631	0.000171462
GI_42476319-S	SUSD1	sushi domain containing 1	NM_022486	68.2261	103.822	1.52173	0.00500519	4.02905e-05		-	+	-
GI_11496980-A	SVIL	supervillin, transcript variant 1	NM_003174	67.9107	199.814	2.94231	4.35528e-05	7.356e-38
GI_11496980-I	SVIL	supervillin, transcript variant 1	NM_003174	127.383	276.809	2.17305	0.00114902	2.39681e-15
GI_22035699-A	SYNGR1	synaptogyrin 1, transcript variant 1c	NM_145738	36.1854	101.073	2.7932	0.00178596	5.27393e-10
GI_39777618-I	SYNGR1	synaptogyrin 1, transcript variant 1b	NM_145731	20	30.6932	1.53466	0.00329532	0.000542192
GI_26190607-S	SYNJ2	synaptojanin 2	NM_003898	20	53.5478	2.67739	0.00141418	1.31961e-07
GI_31377588-S	SYT11	synaptotagmin XI	NM_152280	58.7069	209.479	3.56822	2.36069e-06	7.356e-38
GI_24308232-S	SYT13	synaptotagmin XIII	NM_020826	43.8637	68.0979	1.55249	0.00503384	0.00263827
GI_15011899-A	SYTL2	synaptotagmin-like 2, transcript variant b	NM_032379	20	37.2795	1.86397	0.00645768	0.00476357
GI_18152766-S	SYTL4	synaptotagmin-like 4	NM_080737	20	58.2565	2.91283	0.00270805	4.18089e-07
GI_5454099-S	TACC1	transforming, acidic coiled-coil containing protein 1	NM_006283	203.676	476.688	2.34042	3.893e-06	7.356e-38
GI_4505058-S	TACSTD1	tumor-associated calcium signal transducer 1	NM_002354	233.583	532.943	2.2816	0.0042408	6.32413e-09
GI_19743892-I	TADA3L	transcriptional adaptor 3-like, transcript variant 1	NM_006354	291.493	446.338	1.53121	0.000963157	6.32763e-13
GI_19743895-A	TADA3L	transcriptional adaptor 3-like, transcript variant 3	NM_133481	81.4286	124.597	1.53014	0.00635001	1.5848e-05
GI_12621918-S	TAGLN	transgelin	NM_003186	39.1147	2084.92	53.3027	0.000192182	7.356e-38	29.9216
GI_4507356-S	TAGLN2	transgelin 2	NM_003564	420.776	1401.25	3.33016	0.000113088	7.356e-38
GI_19743568-I	TANK	TRAF family member-associated NFKB activator, transcript variant 1	NM_004180	104.319	205.548	1.97038	0.000149527	8.58019e-21
GI_27436892-I	TAPBP	TAP binding protein, transcript variant 1	NM_003190	74.8801	207.178	2.7668	2.53715e-05	7.356e-38
GI_24308016-S	TBC1D1	TBC1 domain family, member 1	NM_015173	158.052	246.748	1.56118	0.0099933	9.97288e-06	7.04728
GI_13994321-S	TBC1D10	TBC1 domain family, member 10	NM_031937	20	44.0387	2.20193	0.00107864	0.000242107
GI_18104949-A	TBX1	T-box 1, transcript variant A	NM_080646	30.6568	69.8475	2.27837	0.0021103	3.95545e-06
GI_18104951-I	TBX1	T-box 1, transcript variant C	NM_080647	20	30.2481	1.5124	0.000180973	5.91865e-05
GI_18375604-I	TBX3	T-box 3, transcript variant 2	NM_016569	20	217.706	10.8853	1.13791e-05	7.356e-38		+	-	-
GI_18375606-A	TBX3	T-box 3, transcript variant 1	NM_005996	20	32.3481	1.61741	0.000252285	2.27693e-06		+	-	-
GI_38505154-A	TCEA2	transcription elongation factor A, 2, transcript variant 1	NM_003195	114.399	312.533	2.73196	0.000426025	1.01266e-24
GI_28372558-S	TCERG1L	transcription elongation regulator 1-like	NM_174937	60.2736	113.497	1.88303	0.00226068	2.85482e-08	9.08453
GI_19924146-A	TCIRG1	T-cell, immune regulator 1, ATPase, H+ transporting, lysosomal V0 protein a isoform 3, transcript variant 2	NM_006053	84.2924	195.072	2.31423	0.00271126	3.75982e-10
GI_21071009-S	TCN2	transcobalamin II; macrocytic anemia	NM_000355	148.625	230.578	1.55141	0.000414331	7.70611e-13
GI_5730086-S	TCTE1L	t-complex-associated-testis-expressed 1-like	NM_006520	109.048	250.856	2.30042	0.000165832	1.24167e-29
GI_42490752-S	TEAD3	TEA domain family member 3	NM_003214	29.3094	218.338	7.44942	0.00011308	7.356e-38
GI_4557868-S	TEK	TEK tyrosine kinase, endothelial	NM_000459	20	40.5327	2.02663	0.000227133	2.70169e-09
GI_17511208-S	TENS1	tensin-like SH2 domain containing 1	NM_022748	417.066	941.974	2.25857	1.10061e-05	7.356e-38
GI_21536372-S	TERF2	telomeric repeat binding factor 2	NM_005652	401.961	655.252	1.63014	0.00045893	1.14058e-24
GI_31543803-S	TFPI2	tissue factor pathway inhibitor 2	NM_006528	119.732	209.751	1.75184	0.000222395	3.55486e-17
GI_4507462-S	TGFB2	transforming growth factor, beta 2	NM_003238	20	56.9046	2.84523	0.000756212	2.4497e-08
GI_4507464-S	TGFB3	transforming growth factor, beta 3	NM_003239	20	56.2726	2.81363	0.0034693	9.1452e-06
GI_4507466-S	TGFBI	transforming growth factor, beta-induced, 68kDa	NM_000358	35.5837	493.578	13.8709	3.40839e-06	7.356e-38
GI_31543086-S	THAP10	THAP domain containing 10	NM_020147	76.3743	115.525	1.51262	0.00549258	2.71439e-05		-	+	-
GI_22749336-S	THAP8	THAP domain containing 8	NM_152658	90.1588	153.326	1.70062	0.00179888	1.63642e-08		-	+	-
GI_40317625-S	THBS1	thrombospondin 1	NM_003246	20.3365	395.681	19.4567	2.04176e-05	7.356e-38		-	+	-
GI_40317629-S	THBS3	thrombospondin 3	NM_007112	92.5652	192.295	2.0774	0.000405343	1.19774e-19
GI_37059797-S	THG-1	TSC-22-like	NM_030935	318.064	542.941	1.70702	0.000170079	1.68535e-30
GI_44771210-S	THRAP2	thyroid hormone receptor associated protein 2	NM_015335	119.807	270.902	2.26115	0.00191591	2.55337e-12
GI_9257247-S	TIMP2	tissue inhibitor of metalloproteinase 2	NM_003255	67.8443	128.355	1.89191	0.00470568	5.08131e-07
GI_6912715-S	TINF2	TERF1-interacting nuclear factor 2	NM_012461	50.9808	90.7692	1.78046	0.00522829	1.39566e-05
GI_11993942-S	TIP-1	Tax interaction protein 1	NM_014604	911.488	1436.29	1.57576	0.00105363	2.751e-17	3.82012
GI_38524593-S	TIPARP	TCDD-inducible poly(ADP-ribose) polymerase	NM_015508	57.2012	210.235	3.67536	1.45807e-05	7.356e-38
GI_42518069-S	TJP2	tight junction protein 2, transcript variant 1	NM_004817	308.258	615.357	1.99624	1.16618e-05	7.356e-38	3.77251
GI_4827029-S	TLE3	transducin-like enhancer of split 3 homolog, Drosophila)	NM_005078	66.3242	141.552	2.13424	0.00197153	2.45893e-10		+	+	+
GI_38327621-S	TLE4	transducin-like enhancer of split 4 homolog, Drosophila)	NM_007005	120.9	311.248	2.57443	4.73127e-05	7.356e-38
GI_22035664-S	TLN2	talin 2	NM_015059	210.183	456.849	2.17358	9.88148e-05	7.356e-38	3.82266
GI_4507544-S	TM7SF1	transmembrane 7 superfamily member 1	NM_003272	47.8728	268.734	5.6135	1.84869e-05	7.356e-38
GI_32261328-S	TMEM14A	transmembrane protein 14A	NM_014051	212.507	359.551	1.69195	0.00259863	9.40277e-11
GI_7019554-S	TMEM2	transmembrane protein 2	NM_013390	121.941	184.847	1.51587	0.000703362	1.0905e-09
GI_13376859-S	TMEM22	transmembrane protein 22	NM_025246	20	59.2255	2.96127	0.00306826	2.09488e-06
GI_40317614-A	TMEPAI	transmembrane, prostate androgen induced RNA, transcript variant 1	NM_020182	50.1621	334.891	6.67618	0.000143429	7.356e-38
GI_4504548-S	TNC	tenascin C	NM_002160	137.986	253.197	1.83495	0.00144386	9.5863e-12		+	+	+
GI_26051238-S	TNFAIP1	tumor necrosis factor, alpha-induced protein 1	NM_021137	24.5991	89.1383	3.62364	6.2084e-05	4.16336e-17
GI_26051241-S	TNFAIP3	tumor necrosis factor, alpha-induced protein 3	NM_006290	42.37	139.713	3.29745	4.11184e-05	5.22282e-28
GI_7706185-S	TNFRSF12A	tumor necrosis factor receptor superfamily, member 12A	NM_016639	447.437	2050.58	4.58295	3.55996e-06	7.356e-38		-	+	-
GI_31652245-I	TNFRSF19	tumor necrosis factor receptor superfamily, member 19, transcript variant 2	NM_148957	20	369.945	18.4973	4.38898e-06	7.356e-38
GI_23312365-S	TNFRSF1B	tumor necrosis factor receptor superfamily, member 1B	NM_001066	20	58.259	2.91295	2.11998e-05	1.22051e-10
GI_23238206-S	TNFRSF21	tumor necrosis factor receptor superfamily, member 21	NM_014452	427.746	1067.58	2.49583	7.73911e-05	7.356e-38	6.32787
GI_21361267-S	TNIP1	TNFAIP3 interacting protein 1	NM_006058	277.143	463.174	1.67125	0.00313871	4.36734e-10
GI_4507614-S	TNNC1	troponin C, slow	NM_003280	20	34.7112	1.73556	0.0095838	0.00157036	5.90508
GI_4827041-S	TNRC11	trinucleotide repeat containing 11	NM_005120	47.8959	98.5415	2.05741	0.00202581	2.36037e-08
GI_33186853-S	TOM1L2	target of myb1-like 2	NM_144678	119.877	298.128	2.48695	1.54989e-05	7.356e-38
GI_18490990-S	TOPK	T-LAK cell-originated protein kinase	NM_018492	369.285	614.506	1.66404	0.00275949	2.71331e-10
GI_33695116-S	TP53I11	tumor protein p53 inducible protein 11	NM_006034	20	35.6516	1.78258	0.00147166	2.08396e-06
GI_20127661-S	TP53INP1	tumor protein p53 inducible nuclear protein 1	NM_033285	20	197.95	9.8975	7.09157e-05	7.356e-38
GI_4507640-S	TPD52L1	tumor protein D52-like 1	NM_003287	24.0916	102.257	4.24451	0.000238275	2.27816e-20
GI_34222222-S	TPM1	tropomyosin 1	NM_000366	255.053	1129.98	4.43037	2.96133e-05	7.356e-38	21.2115
GI_4507650-S	TPM4	tropomyosin 4	NM_003290	1711.43	3049.34	1.78175	0.000158317	7.356e-38
GI_21361092-S	TPST1	tyrosylprotein sulfotransferase 1	NM_003596	205.919	313.276	1.52136	0.000917738	6.98618e-11
GI_40549430-S	TPTE	transmembrane phosphatase with tensin homology, transcript variant 1	NM_013315	61.0446	194.196	3.18122	0.000120995	1.15705e-35
GI_24234723-A	TRADD	TNFRSF1A-associated via death domain, transcript variant 1	NM_003789	20	42.6668	2.13334	0.00976871	0.00100134
GI_6912449-S	TRAM2	translocation associated membrane protein 2	NM_012288	158.099	304.891	1.92848	0.000868582	3.07641e-17
GI_14577927-S	TRIM16	tripartite motif-containing 16	NM_006470	500.208	891.661	1.78258	4.9611e-06	7.356e-38		-	+	+
GI_15011940-A	TRIM4	tripartite motif-containing 4, transcript variant beta	NM_033091	28.644	118.286	4.12952	2.99196e-05	2.45114e-28
GI_33457333-S	TRIM47	tripartite motif-containing 47	NM_033452	20	72.6936	3.63468	0.000728505	7.78164e-12
GI_13569865-S	TRIM8	tripartite motif-containing 8	NM_030912	140.764	230.985	1.64094	0.000455498	1.66439e-15
GI_45439358-S	TRIO	triple functional domain	NM_007118	54.7635	181.502	3.31429	0.00464402	3.52475e-08
GI_42516568-S	TRIP10	thyroid hormone receptor interactor 10	NM_004240	667.787	1011.03	1.514	0.00319219	8.08274e-10	3.34161	-	+	-
GI_7661925-S	TRIP-Br2	transcriptional regulator interacting with the PHS-bromodomain 2	NM_014755	88.3235	266.608	3.01854	9.88002e-05	7.356e-38
GI_16306478-S	TSGA14	testis specific, 14	NM_018718	24.7058	54.9314	2.22342	0.000613225	3.21854e-05		-	-	+
GI_34335291-S	TST	thiosulfate sulfurtransferase, nuclear gene encoding mitochondrial protein	NM_003312	193.337	373.551	1.93212	0.00287759	6.21468e-10
GI_31377702-S	TTC13	tetratricopeptide repeat domain 13	NM_024525	56.095	87.8829	1.56668	0.00234317	0.000126487		-	+	-
GI_21359840-S	TTC3	tetratricopeptide repeat domain 3	NM_003316	141.648	594.925	4.20002	5.85452e-06	7.356e-38
GI_20149604-S	TTLL1	tubulin tyrosine ligase-like family, member 1	NM_012263	20	49.8593	2.49296	0.00111803	3.98593e-06
GI_17939343-S	TTYH2	tweety homolog 2	NM_032646	20	76.4815	3.82407	0.000417014	1.50469e-13
GI_17986282-S	TUBA3	tubulin, alpha 3	NM_006009	3444	7513.14	2.18152	4.20149e-06	7.356e-38
GI_9910595-S	TUFT1	tuftelin 1	NM_020127	323.438	749.703	2.31792	0.000692935	5.71709e-20
GI_22035669-A	TXNRD2	thioredoxin reductase 2, nuclear gene encoding mitochondrial protein, transcript variant 3	NM_145748	20	51.5722	2.57861	0.00183785	1.7804e-08
GI_27597077-S	TYRO3	TYRO3 protein tyrosine kinase	NM_006293	253.603	434.361	1.71276	0.000487324	6.79294e-20	4.13791
GI_34147515-S	UAP1	UDP-N-acteylglucosamine pyrophosphorylase 1	NM_003115	796.829	1216.21	1.52631	0.00454384	1.00825e-08
GI_33359693-A	UBE2E3	ubiquitin-conjugating enzyme E2E 3, transcript variant 2	NM_182678	588.613	958.698	1.62874	0.000539233	1.74387e-23
GI_37577121-I	UBE2J1	ubiquitin-conjugating enzyme E2, J1	NM_016021	133.364	417.307	3.12908	1.14591e-05	7.356e-38
GI_15277420-A	UBE2J1	ubiquitin-conjugating enzyme E2, J1	NM_016336	175.915	692.799	3.93826	0.000171789	7.356e-38
GI_40254846-S	UBL3	ubiquitin-like 3	NM_007106	310.172	754.569	2.43274	1.48652e-05	7.356e-38
GI_16753208-S	UBQLN3	ubiquilin 3	NM_017481	20	44.7678	2.23839	0.00605183	0.000255651
GI_24475585-S	UCC1	upregulated in colorectal cancer gene 1	NM_017549	352.298	1034.35	2.93601	0.000128271	7.356e-38
GI_23943813-S	UEV3	ubiquitin-conjugating enzyme E2-like	NM_018314	32.3226	55.5704	1.71924	0.00117704	0.00160467
GI_4507810-S	UGCG	UDP-glucose ceramide glucosyltransferase	NM_003358	152.358	330.18	2.16713	1.22212e-05	7.356e-38
GI_16507203-S	UHRF1	ubiquitin-like, containing PHD and RING finger domains, 1	NM_013282	487.754	829.716	1.7011	0.000189111	5.01168e-35
GI_7706496-S	UMP-CMPK	UMP-CMP kinase	NM_016308	297.621	577.396	1.94004	0.00819739	1.23496e-06
GI_32698933-S	UNQ1849	HSRG1849	NM_182551	20	33.0122	1.65061	0.00597236	0.00472225
GI_4557872-S	UROS	uroporphyrinogen III synthase	NM_000375	452.632	714.55	1.57866	0.00434775	1.16087e-08
GI_24431981-S	USP47	ubiquitin specific protease 47	NM_017944	184.818	317.823	1.71965	4.93084e-05	4.90628e-23
GI_10863942-S	UTX	ubiquitously transcribed tetratricopeptide repeat gene, X chromosome	NM_021140	87.3467	140.508	1.60862	0.000414363	6.71126e-09	7.2327
GI_42544205-S	VAMP3	vesicle-associated membrane protein 3	NM_004781	213.803	343.218	1.6053	0.00248599	8.64247e-11
GI_31543930-S	VAMP5	vesicle-associated membrane protein 5	NM_006634	22.3702	148.008	6.6163	2.05142e-05	7.356e-38
GI_14043025-S	VAMP8	vesicle-associated membrane protein 8	NM_003761	633.249	1219.1	1.92515	0.000122556	5.50374e-31	3.6935
GI_7669551-A	VCL	vinculin, transcript variant VCL	NM_003373	910.599	2139.03	2.34904	4.49944e-06	7.356e-38	5.79429
GI_39725673-S	VEGFB	vascular endothelial growth factor B	NM_003377	64.6624	116.636	1.80377	0.00348394	2.84745e-06
GI_38045905-A	VHL	von Hippel-Lindau syndrome, transcript variant 2	NM_198156	256.739	451.39	1.75817	0.000143206	1.59759e-27
GI_20070348-S	VMP1	likely ortholog of rat vacuole membrane protein 1	NM_030938	123.715	208.659	1.68661	0.00269291	1.36711e-09
GI_42544120-S	VPS13C	vacuolar protein sorting 13C	NM_017684	53.3927	83.5938	1.56564	0.000550999	0.000146864
GI_18105060-A	VPS41	vacuolar protein sorting 41, transcript variant 2	NM_080631	61.627	111.361	1.80702	2.80422e-05	3.45825e-09
GI_18105059-I	VPS41	vacuolar protein sorting 41, transcript variant 1	NM_014396	112.347	172.214	1.53288	0.00132186	4.77487e-08
GI_7705396-S	VPS54	vacuolar protein sorting 54	NM_016516	133.586	218.587	1.6363	0.0026609	8.21602e-09
GI_9257255-S	VWF	von Willebrand factor	NM_000552	20	69.108	3.4554	0.000455278	2.83882e-12
GI_4507912-S	WASF1	WAS protein family, member 1	NM_003931	108.775	363.196	3.33897	8.63374e-05	7.356e-38
GI_38373694-S	WASPIP	Wiskott-Aldrich syndrome protein interacting protein	NM_003387	20	117.217	5.86085	7.21817e-05	8.30038e-38
GI_22538494-S	WBSCR17	Williams-Beuren syndrome chromosome region 17	NM_022479	109.794	191.28	1.74217	0.000939025	5.13291e-12	21.7594
GI_17105398-A	WDR1	WD repeat domain 1, transcript variant 2	NM_005112	704.798	1281.59	1.81838	0.000192425	7.356e-38
GI_17105397-I	WDR1	WD repeat domain 1, transcript variant 1	NM_017491	313.76	479.218	1.52734	0.000607308	1.64949e-16
GI_16554624-A	WDR10	WD repeat domain 10, transcript variant 4	NM_052990	26.1535	53.8747	2.05994	0.003802	0.000353585
GI_20544181-S	WDR13	WD repeat domain 13	NM_017883	167.623	295.162	1.76087	0.000682199	1.95272e-18
GI_19718775-S	WEE1	WEE1 homolog	NM_003390	398.367	1241.77	3.11715	0.000231075	6.17076e-36		+	+	-
GI_18379352-S	WFDC1	WAP four-disulfide core domain 1	NM_021197	20	34.304	1.7152	0.0072539	0.000657453
GI_45439371-S	WNT4	wingless-type MMTV integration site family, member 4	NM_030761	20	61.8208	3.09104	0.0027763	8.32854e-09
GI_17402917-S	WNT5A	wingless-type MMTV integration site family, member 5A	NM_003392	20	69.4707	3.47353	0.00115881	2.2112e-10
GI_17402918-A	WNT5B	wingless-type MMTV integration site family, member 5B, transcript variant 2	NM_030775	21.983	104.959	4.77455	0.00018368	6.62576e-23
GI_20127459-S	XPC	xeroderma pigmentosum, complementation group C	NM_004628	157.81	244.554	1.54967	7.46354e-05	1.97348e-13		-	+	+
GI_19526766-I	ZAK	sterile alpha motif and leucine zipper containing kinase AZK	NM_133646	28.5413	122.185	4.28099	0.000152264	8.73766e-25
GI_7706600-A	ZAK	sterile alpha motif and leucine zipper containing kinase AZK	NM_016653	20	40.5	2.025	0.00272931	7.66662e-05
GI_7706600-I	ZAK	sterile alpha motif and leucine zipper containing kinase AZK	NM_016653	20	32.8485	1.64243	0.00673415	0.00114009
GI_7662217-S	ZBED4	zinc finger, BED domain containing 4	NM_014838	142.127	225.683	1.5879	0.000237961	1.17216e-13
GI_34222119-S	ZBTB4	zinc finger and BTB domain containing 4	NM_020899	99.8033	207.882	2.08292	0.000399637	1.05883e-19
GI_37693523-S	ZFHX1B	zinc finger homeobox 1b	NM_014795	186.801	337.294	1.80563	0.00139994	8.76353e-14		+	+	+
GI_4507960-S	ZFP36	zinc finger protein 36, C3H type, homolog	NM_003407	28.8073	112.813	3.91613	0.00087647	2.21219e-14
GI_15812177-S	ZFP36L2	zinc finger protein 36, C3H type-like 2	NM_006887	148.536	381.073	2.56553	1.74464e-05	7.356e-38
GI_33636761-S	ZFYVE19	zinc finger, FYVE domain containing 19	NM_032850	29.7068	60.5743	2.03907	0.0006422	2.96287e-05		-	-	+
GI_31377779-S	ZHX1	zinc fingers and homeoboxes 1	NM_007222	47.5604	145.24	3.0538	0.000120167	7.01438e-25
GI_31543978-S	ZNF145	zinc finger protein 145	NM_006006	20	47.4625	2.37312	0.00137721	5.39232e-09
GI_6005967-S	ZNF161	zinc finger protein 161	NM_007146	232.104	360.111	1.55151	0.000666619	6.76553e-16
GI_6005971-S	ZNF185	zinc finger protein 185	NM_007150	21.8993	66.3248	3.02863	0.00113957	3.25939e-08		-	+	-
GI_7705974-S	ZNF219	zinc finger protein 219	NM_016423	21.8586	58.9698	2.69778	0.00781102	7.98053e-05	6.4056
GI_45439300-A	ZNF238	zinc finger protein 238, transcript variant 2	NM_006352	37.9797	73.3853	1.93222	0.000810963	3.55873e-06
GI_20561649-S	ZNF319	zinc finger protein 319	XM_168030	53.8779	80.9108	1.50174	0.00856358	0.000917247
GI_44921602-S	ZNF358	zinc finger protein 358	NM_018083	336.187	519.629	1.54565	0.00142165	2.36031e-14
GI_37655176-S	ZNF415	zinc finger protein 415	NM_018355	107.125	163.579	1.52699	0.00712278	6.1872e-06
GI_34222201-S	ZNF503	zinc finger protein 503	NM_032772	20	60.5215	3.02608	0.000611503	1.74024e-12		-	+	-
GI_8923085-S	ZNF562	zinc finger protein 562	NM_017656	20	46.0259	2.3013	0.000784802	0.000195902
GI_14249531-S	ZNF587	zinc finger protein 587	NM_032828	51.2894	84.2089	1.64184	0.00219005	3.72508e-05
GI_22748966-S	ZNF597	zinc finger protein 597	NM_152457	33.7055	57.7901	1.71456	0.00700487	0.00196905
GI_34147631-S	ZYX	zyxin	NM_003461	714.985	1391.62	1.94636	0.00175243	1.22607e-13	4.82709

## Sheet: B down in OCT4 kd
Table S1 B				Signal	Signal	Ratio	P value	P value	Ratio		ChIP-chip data Boyer et al.
REF_ID	SYMBOL	GENE_NAME	GB_ACC	mock	OCT4 kd	OCT4 / mock	t-test	Ill.cust.	hESCs / uniRNA	OCT4	NANOG	SOX2
GI_34222135-S	A4GALT	alpha 1,4-galactosyltransferase	NM_017436	92.2334	28.5113	0.309121	0.000136811	2.09201e-15
GI_4501840-S	AARS	alanyl-tRNA synthetase	NM_001605	2612.9	1239.65	0.474435	3.79345e-05	7.356e-38
GI_38569416-S	AARSL	alanyl-tRNA synthetase like	NM_020745	142.768	88.0553	0.616772	2.52058e-05	5.69424e-09
GI_13027639-S	AASS	aminoadipate-semialdehyde synthase	NM_005763	87.4577	49.7069	0.568354	0.00734588	5.97772e-05	12.2785
GI_11545766-S	ABHD4	abhydrolase domain containing 4	NM_022060	334.218	127.762	0.382271	4.45551e-05	7.356e-38	3.74633
GI_13376163-S	ABHD9	abhydrolase domain containing 9	NM_024794	130.513	54.2097	0.415359	0.00043885	2.94925e-16	48.1629
GI_28416952-S	ACAS2L	acetyl-Coenzyme A synthetase 2-like, nuclear gene encoding mitochondrial protein	NM_032501	54.0787	20	0.369831	0.00019051	8.75965e-07
GI_34452696-A	ACCN1	amiloride-sensitive cation channel 1, neuronal, transcript variant 2	NM_001094	69.1552	20	0.289205	0.00177757	7.10445e-09		-	+	-
GI_4557240-S	ACTN3	actinin, alpha 3	NM_001104	70.9339	20	0.281953	1.21127e-05	1.3415e-13	12.1653
GI_4501944-S	ADM	adrenomedullin	NM_001124	1031.1	390.89	0.3791	0.000106994	7.356e-38
GI_22907046-S	ADORA2B	adenosine A2b receptor	NM_000676	156.305	53.8832	0.344731	1.51245e-05	4.08822e-28
GI_11496989-S	ADPRT	ADP-ribosyltransferase polymerase)	NM_001618	9108.41	5845.35	0.641753	5.34439e-05	2.27949e-31
GI_15718672-S	ADRA2C	adrenergic, alpha-2C-, receptor	NM_000683	122.352	26.6094	0.217482	9.85128e-05	1.60558e-29
GI_4557268-S	ADSL	adenylosuccinate lyase	NM_000026	3462.8	2192.41	0.633132	0.000464741	3.97621e-24	3.81407
GI_34222204-S	AEBP2	AE binding protein 2	NM_153207	347.413	201.275	0.579354	0.000191321	1.61297e-23
GI_40316940-S	AIG1	androgen-induced 1	NM_016108	130.165	80.4556	0.618105	0.00202131	1.47234e-07
GI_8051578-S	AK3	adenylate kinase 3	NM_013410	1832.41	463.142	0.25275	1.58029e-05	7.356e-38		-	+	+
GI_22325355-A	AKAP2	A kinase anchor protein 2, transcript variant 2	NM_147150	401.582	189.713	0.472414	7.62076e-05	5.88465e-36
GI_22325354-I	AKAP2	A kinase anchor protein 2, transcript variant 1	NM_007203	1273.03	777.495	0.610744	0.00344021	6.22545e-10
GI_37620170-S	AKNA	AT-hook transcription factor AKNA	NM_030767	78.859	33.4537	0.424222	0.000361202	6.1286e-09	3.27641
GI_4557302-S	ALDH3A2	aldehyde dehydrogenase 3 family, member A2	NM_000382	234.344	118.462	0.505505	0.0034241	2.83993e-09	4.58543
GI_34577109-A	ALDOA	aldolase A, fructose-bisphosphate, transcript variant 2	NM_184041	2545.11	1693.94	0.665567	0.00468378	1.23566e-08
GI_4885062-S	ALDOC	aldolase C, fructose-bisphosphate	NM_005165	557.25	268.756	0.48229	8.34154e-06	7.356e-38
GI_33147079-S	AMSH-LP	associated molecule with the SH3 domain of STAM like protein	NM_020799	65.731	21.6012	0.32863	0.0022321	2.07009e-07
GI_22027654-S	AP1S2	adaptor-related protein complex 1, sigma 2 subunit	NM_003916	731.762	297.65	0.406758	1.52644e-05	7.356e-38		-	+	-
GI_39725670-S	AP3S2	adaptor-related protein complex 3, sigma 2 subunit	NM_005829	96.3676	58.9568	0.611791	0.000300979	6.8574e-06	7.49261
GI_18375500-I	APEX1	APEX nuclease 1, transcript variant 1	NM_001641	348.855	224.16	0.642559	0.000624431	2.9747e-15	3.27401	-	-	+
GI_30410799-A	APG4B	autophagin-1, transcript variant 1	NM_013325	641.008	417.158	0.650784	0.000273971	2.02709e-18
GI_28329426-A	APTX	aprataxin, transcript variant 5	NM_175071	420.279	251.261	0.597843	0.000347171	2.13371e-18
GI_21264336-S	ARAP3	ARF-GAP, RHO-GAP, ankyrin repeat and plekstrin homology domains-containing protein 3	NM_022481	179.404	69.9767	0.390051	3.17462e-05	8.32367e-26	5.18246
GI_33466360-S	ARFRP1	ADP-ribosylation factor related protein 1	NM_003224	456.801	226.746	0.496378	0.000542061	2.44649e-22
GI_22027529-S	ARH	LDL receptor adaptor protein	NM_015627	120.762	72.8363	0.603139	0.00951349	7.67212e-05
GI_34013589-S	ARHGAP22	Rho GTPase activating protein 22	NM_021226	91.2058	49.2633	0.540133	9.1324e-05	2.59751e-07
GI_14210509-S	ARHGAP9	Rho GTPase activating protein 9	NM_032496	70.819	20	0.28241	0.000395001	1.73201e-13
GI_15011973-S	ARHGEF2	rho/rac guanine nucleotide exchange factor 2	NM_004723	542.669	303.125	0.558582	8.58863e-05	1.82362e-32
GI_7662107-S	ARHGEF9	Cdc42 guanine nucleotide exchange factor 9	NM_015185	171.541	108.166	0.630555	0.000161005	3.8123e-10
GI_5453637-S	ARID3B	AT rich interactive domain 3B	NM_006465	6302.46	3913.63	0.620969	0.000286369	1.64298e-28	6.24978
GI_5453556-S	ARIH2	ariadne homolog 2	NM_006321	459.849	227.591	0.494926	4.32186e-06	7.356e-38
GI_10880133-A	ARRB1	arrestin, beta 1, transcript variant 2	NM_020251	39.0629	20	0.511995	0.00241934	1.35647e-05
GI_4502240-S	ARSE	arylsulfatase E	NM_000047	123.055	55.5012	0.451028	0.00138536	2.64124e-09
GI_30089991-S	ART5	ADP-ribosyltransferase 5	NM_053017	43.5936	20	0.458783	0.00133495	0.000519394	44.815
GI_22035621-A	ASC	apoptosis-associated speck-like protein containing a CARD, transcript variant 3	NM_145183	760.856	378.471	0.497428	0.000843337	4.62736e-19
GI_4757789-S	ASH2L	ash2-like	NM_004674	1380.76	487.362	0.352966	2.3128e-06	7.356e-38
GI_19718771-A	ASNS	asparagine synthetase, transcript variant 2	NM_001673	2652.62	705.611	0.266005	3.63449e-05	7.356e-38	6.37168
GI_23308566-S	ASRGL1	asparaginase like 1	NM_025080	2303.96	540.586	0.234633	1.31263e-05	7.356e-38
GI_16950634-A	ASS	argininosuccinate synthetase, transcript variant 1	NM_000050	2592.59	797.82	0.307731	0.00014159	7.356e-38
GI_16950632-I	ASS	argininosuccinate synthetase, transcript variant 2	NM_054012	49.7932	20	0.401661	0.000495866	2.59002e-06	4.10002
GI_34303927-S	ATP1A3	ATPase, Na+/K+ transporting, alpha 3 polypeptide	NM_152296	314.677	84.6901	0.269133	0.000160808	7.356e-38	4.1389
GI_23346425-S	ATP5A1	ATP synthase, H+ transporting, mitochondrial F1 complex, alpha subunit, isoform 1, cardiac muscle	NM_004046	6723.47	4003.98	0.595523	1.64418e-05	7.356e-38
GI_32189393-S	ATP5B	ATP synthase, H+ transporting, mitochondrial F1 complex, beta polypeptide	NM_001686	22023.1	14019.7	0.636591	9.78115e-05	8.61896e-33
GI_4885080-S	ATP5G1	ATP synthase, H+ transporting, mitochondrial F0 complex, subunit c, isoform 1	NM_005175	4584.3	2391.25	0.521617	1.4347e-05	7.356e-38
GI_6005716-S	ATP5I	ATP synthase, H+ transporting, mitochondrial F0 complex, subunit e	NM_007100	467.937	294.452	0.629256	0.000104746	1.94618e-21	4.11268
GI_29568100-S	ATP5L	ATP synthase, H+ transporting, mitochondrial F0 complex, subunit g	NM_006476	806.766	489.561	0.606819	0.000273836	3.8404e-26
GI_19913423-S	ATP6V1A	ATPase, H+ transporting, lysosomal 70kDa, V1 subunit A	NM_001690	1851.31	1015.98	0.54879	4.73832e-05	7.356e-38		-	+	-
GI_30260191-I	ATPIF1	ATPase inhibitory factor 1, nuclear gene encoding mitochondrial protein, transcript variant 3	NM_178191	211.178	128.884	0.61031	0.00120647	2.5293e-11		-	+	-
GI_4502326-S	AUH	AU RNA binding protein/enoyl-Coenzyme A hydratase, nuclear gene encoding mitochondrial protein	NM_001698	261.332	169.243	0.647617	0.000117463	1.88355e-13		+	-	+
GI_4507272-S	AURKC	aurora kinase C	NM_003160	59.8794	31.1149	0.519626	0.00143247	0.000126702
GI_33457353-S	BAK1	BCL2-antagonist/killer 1	NM_001188	439.093	277.775	0.632611	0.000471388	2.30763e-16	3.79507
GI_25121985-S	BAPX1	bagpipe homeobox homolog 1	NM_001189	82.0139	34.5203	0.420908	0.000221895	1.58451e-09
GI_17402870-I	BCCIP	BRCA2 and CDKN1A interacting protein, transcript variant B	NM_078468	1254.16	737.676	0.588183	0.000702897	6.25295e-21	3.01627
GI_20336304-I	BCL11A	B-cell CLL/lymphoma 11A, transcript variant 1	NM_022893	575.065	136.146	0.236749	0.000237789	8.02883e-35
GI_21071036-I	BCOR	BCL6 co-repressor, transcript variant 1	NM_017745	715.514	230.369	0.321963	1.1307e-05	7.356e-38
GI_21071035-I	BCOR	BCL6 co-repressor, transcript variant 2	NM_020926	60.7349	20	0.3293	0.000179331	1.24917e-08
GI_44680134-A	BDH	3-hydroxybutyrate dehydrogenase, nuclear gene encoding mitochondrial protein, transcript variant 1	NM_004051	59.1218	36.9126	0.624348	0.00337939	0.0038031		+	+	+
GI_6715588-S	BIG1	brefeldin A-inhibited guanine nucleotide-exchange protein 1	NM_006421	772.824	409.509	0.529886	0.000941846	4.54145e-18	3.69599
GI_5729737-S	BLCAP	bladder cancer associated protein	NM_006698	670.519	370.181	0.552081	0.000140744	8.22298e-34		+	+	-
GI_30795224-S	BM88	BM88 antigen	NM_016564	129.882	20	0.153986	0.000628854	2.48016e-18
GI_41349436-S	BMPR1A	bone morphogenetic protein receptor, type IA	NM_004329	520.053	217.14	0.417534	5.19655e-05	7.356e-38	3.95968
GI_41281482-S	BMS1L	BMS1-like, ribosome assembly protein	NM_014753	2306.22	1474.93	0.639544	0.000170215	1.05703e-29	3.9363
GI_41152105-S	BMSC-UbP	bone marrow stromal cell-derived ubiquitin-like, transcript variant 1	NM_032907	524.781	307.679	0.5863	3.78376e-05	1.75962e-28
GI_7669480-S	BNIP3	BCL2/adenovirus E1B 19kDa interacting protein 3, nuclear gene encoding mitochondrial protein	NM_004052	1835.57	1013.5	0.552145	0.000260085	7.76887e-30
GI_40068504-S	BSCL2	Bernardinelli-Seip congenital lipodystrophy 2	NM_032667	2427.36	1391.1	0.573092	0.000155047	7.356e-38		-	+	-
GI_40255090-S	C10orf78	chromosome 10 open reading frame 78	NM_145247	45.9308	24.737	0.538571	0.00126192	0.0034841		+	-	-
GI_13489082-S	C11orf23	chromosome 11 open reading frame 23	NM_018312	805.575	533.864	0.662712	0.00130062	1.10153e-13	3.42087
GI_10864048-S	C12orf14	chromosome 12 open reading frame 14	NM_021238	4271.1	2641.16	0.618379	0.00010944	1.70495e-26		-	-	+
GI_34147710-S	C13orf3	chromosome 13 open reading frame 3	NM_145061	466.887	290.855	0.622967	0.000609494	1.27581e-17
GI_20127573-S	C14orf116	chromosome 14 open reading frame 116	NM_018589	1114.94	675.77	0.606104	0.000377463	1.54303e-24	3.49585
GI_34222327-S	C14orf122	chromosome 14 open reading frame 122	NM_016049	354.541	200.621	0.565861	0.00379219	3.76218e-09		-	+	+
GI_8922793-S	C15orf12	chromosome 15 open reading frame 12, nuclear gene encoding mitochondrial protein	NM_018285	3290.05	1772.55	0.538761	7.96636e-05	7.356e-38
GI_23308688-S	C18B11	C18B11 homolog	NM_152260	1213.84	729.783	0.601218	0.000701901	6.46213e-21	4.85324
GI_40788019-S	C1orf21	chromosome 1 open reading frame 21	NM_030806	109.491	65.9048	0.60192	0.00243306	1.27629e-06		-	+	+
GI_4758579-S	C1orf38	chromosome 1 open reading frame 38	NM_004848	94.1999	55.1345	0.585293	0.00405231	1.25205e-05	3.00487
GI_40804466-S	C20orf11	chromosome 20 open reading frame 11	NM_017896	2244.42	1299.85	0.579147	2.28727e-05	7.356e-38	3.03418
GI_18491021-S	C20orf12	chromosome 20 open reading frame 12	NM_018152	76.9224	50.7044	0.659163	0.00736964	0.00161761	4.10086
GI_23097278-S	C20orf158	chromosome 20 open reading frame 158	NM_152302	588.058	317.195	0.539394	0.000233673	2.13863e-32
GI_8922926-S	C20orf46	chromosome 20 open reading frame 46	NM_018354	35.3032	20	0.566521	0.0049002	0.00203647
GI_34147463-S	C20orf54	chromosome 20 open reading frame 54	NM_033409	63.5954	20	0.314488	5.45124e-05	1.73759e-10
GI_31542262-S	C20orf59	chromosome 20 open reading frame 59	NM_022082	316.539	164.735	0.520426	0.00172335	6.57855e-13
GI_41327717-S	C20orf97	chromosome 20 open reading frame 97	NM_021158	906.813	383.092	0.42246	0.000169381	2.66841e-37
GI_38026968-I	C21orf33	chromosome 21 open reading frame 33, nuclear gene encoding mitochondrial protein, transcript variant 1	NM_004649	438.328	254.075	0.579646	0.00596254	1.43935e-07
GI_8923436-I	C21orf59	chromosome 21 open reading frame 59	NM_017835	65.1343	35.0576	0.538236	0.00267335	0.000218425		-	+	-
GI_11037060-A	C21orf59	chromosome 21 open reading frame 59	NM_021254	671.674	442.119	0.658235	0.000412883	1.11951e-19		-	+	-
GI_31652261-S	C2F	C2f protein	NM_006331	48.5403	20	0.412029	1.13941e-06	2.24406e-05
GI_40445400-S	C2orf22	chromosome 2 open reading frame 22	NM_152391	334.685	172.018	0.51397	0.000296103	1.08908e-27
GI_40353205-S	C6orf106	chromosome 6 open reading frame 106	NM_022758	142.375	91.1309	0.640077	0.000753123	1.9039e-07
GI_23503276-S	C6orf141	chromosome 6 open reading frame 141	NM_153344	65.5344	20	0.305183	0.00078244	2.3738e-09		-	+	+
GI_39725640-S	C6orf166	chromosome 6 open reading frame 166	NM_018064	626.963	356.035	0.567872	8.36839e-07	1.09589e-33	3.21141	-	+	+
GI_13375745-S	C6orf211	chromosome 6 open reading frame 211	NM_024573	802.996	235.343	0.293081	1.80386e-06	7.356e-38	3.67162
GI_8393383-S	C6orf48	chromosome 6 open reading frame 48	NM_016947	2702.51	1591.98	0.589075	0.00057907	3.82648e-23
GI_8923583-S	C6orf96	chromosome 6 open reading frame 96	NM_017909	419.987	243.763	0.580406	0.00180574	7.44077e-13
GI_19923960-S	C7orf29	chromosome 7 open reading frame 29	NM_138434	66.6739	38.718	0.580707	0.00572069	0.000323204
GI_22095361-S	C9orf19	chromosome 9 open reading frame 19	NM_022343	246.877	157.925	0.639691	0.000409778	1.99358e-13	3.11971	-	+	-
GI_22749190-S	C9orf52	chromosome 9 open reading frame 52	NM_152574	52.5726	20	0.380426	0.00100662	7.22509e-06
GI_13569869-S	C9orf74	chromosome 9 open reading frame 74	NM_030914	877.392	571.958	0.651884	0.00165823	8.32283e-14		+	+	+
GI_7705780-S	C9orf77	chromosome 9 open reading frame 77	NM_016014	106.207	58.8853	0.554439	0.00727366	1.58535e-05
GI_13376229-S	C9orf82	chromosome 9 open reading frame 82	NM_024828	543.487	271.747	0.500006	5.23157e-05	7.356e-38		-	+	-
GI_45505179-S	CAB2	CAB2 protein	NM_033419	180.092	100.165	0.556188	0.000693772	1.39025e-13	5.50239
GI_34147521-S	CABC1	chaperone, ABC1 activity of bc1 complex like	NM_020247	395.854	199.911	0.505012	0.0041617	6.50336e-09
GI_22027497-S	CABIN1	calcineurin binding protein 1	NM_012295	159.2	99.9607	0.627894	0.00689338	8.85789e-06
GI_38176289-A	CABP1	calcium binding protein 1, transcript variant 2	NM_004276	166.965	48.7558	0.292012	3.14906e-05	9.69529e-34	3.88406
GI_5174402-S	CACNA2D2	calcium channel, voltage-dependent, alpha 2/delta subunit 2	NM_006030	248.842	103.631	0.416453	8.75082e-05	3.9694e-36	5.97211
GI_18104963-A	CAPS	calcyphosine, transcript variant 2	NM_080590	31.7879	20	0.62917	0.00108344	0.00529625
GI_7019340-S	CARKL	carbohydrate kinase-like	NM_013276	1033.71	517.225	0.500358	0.000527105	6.79282e-24	4.23494
GI_21269874-A	CARS	cysteinyl-tRNA synthetase, transcript variant 2	NM_001751	1113.51	656.745	0.589797	0.000450561	6.03957e-23	3.55621
GI_4757921-S	CBLN1	cerebellin 1 precursor	NM_004352	48.0514	19.9323	0.414812	0.000261425	0.000104103
GI_7108334-S	CBR3	carbonyl reductase 3	NM_001236	72.1285	27.5654	0.382171	0.000358382	5.93684e-09
GI_4557414-S	CBS	cystathionine-beta-synthase	NM_000071	326.883	155.626	0.476091	6.02932e-05	7.2175e-36	5.90149
GI_16306528-S	CCNA1	cyclin A1	NM_003914	120.095	34.6173	0.288249	0.00157137	9.08322e-12	5.22219
GI_16950653-S	CCNA2	cyclin A2	NM_001237	914.168	522.227	0.571259	0.000334696	8.61833e-29
GI_4826664-S	CCS	copper chaperone for superoxide dismutase	NM_005125	252.615	163.812	0.648465	0.002778	1.37323e-09
GI_32481214-S	CD19	CD19 antigen	NM_001770	96.0834	56.5211	0.58825	0.00428248	7.92125e-06
GI_34419629-S	CD1D	CD1D antigen, d polypeptide	NM_001766	98.6411	20	0.202755	2.21727e-06	1.82989e-32
GI_10835070-S	CD74	CD74 antigen	NM_004355	77.3725	47.3673	0.612198	0.00806911	0.000541403
GI_15451935-I	CDC14B	CDC14 cell division cycle 14 homolog B, transcript variant 2	NM_033331	243.407	88.8432	0.364999	9.83213e-05	7.356e-38	3.84334	+	+	+
GI_4557436-S	CDC20	CDC20 cell division cycle 20 homolog	NM_001255	12676.5	7952.31	0.627327	0.000620701	2.109e-17
GI_42490757-S	CDC25A	cell division cycle 25A, transcript variant 1	NM_001789	85.7248	56.2341	0.655984	0.00122254	0.000282554
GI_14165470-S	CDC42EP4	CDC42 effector protein 4	NM_012121	1588.6	647.999	0.407906	4.38364e-05	7.356e-38		-	+	-
GI_22027506-I	CDCA1	cell division cycle associated 1, transcript variant 1	NM_145697	67.8095	34.9749	0.515782	0.00181841	9.06912e-05
GI_34147481-S	CDCA5	cell division cycle associated 5	NM_080668	457.959	301.484	0.658321	0.00201125	9.54979e-12
GI_22027513-A	CDCA7	cell division cycle associated 7, transcript variant 2	NM_145810	1745.75	861.947	0.49374	0.000995362	2.28056e-17
GI_16950659-S	CDK7	cyclin-dependent kinase 7	NM_001799	1106.46	714.22	0.6455	0.00282028	2.09391e-10
GI_4885126-S	CDX4	caudal type homeo box transcription factor 4	NM_005193	73.9584	26.5796	0.359386	0.00023193	1.65599e-09		-	+	+
GI_28872795-S	CEBPB	CCAAT/enhancer binding protein, beta	NM_005194	2168.45	1179.25	0.543822	0.000755203	2.27261e-20
GI_42542391-S	CEBPZ	CCAAT/enhancer binding protein zeta	NM_005760	3718.55	2099.48	0.564596	0.000454525	4.90668e-26		-	+	-
GI_29029551-A	CECR1	cat eye syndrome chromosome region, candidate 1, transcript variant 2	NM_177405	182.776	120.779	0.660803	0.000370214	3.155e-09	14.6242
GI_42662387-S	CECR2	cat eye syndrome chromosome region, candidate 2	XM_372884	51.015	20.9975	0.411595	0.00398363	7.50028e-05	4.17245
GI_42542402-S	CGI-01	CGI-01 protein, transcript variant 1	NM_015935	842.942	557.908	0.661858	3.52881e-05	5.81215e-22
GI_7705709-S	CGI-04	CGI-04 protein	NM_015936	670.166	402.48	0.600568	0.00282452	4.10787e-10
GI_40538791-S	CGI-37	comparative gene identification transcript 37	NM_016101	900.334	572.299	0.635652	0.000173025	3.79209e-26		-	+	+
GI_7706305-S	CGI-69	CGI-69 protein	NM_016016	4460.92	2918.83	0.654311	0.00181273	1.84943e-13
GI_20149512-S	CHC1	chromosome condensation 1	NM_001269	1521.36	990.834	0.651282	0.000457999	5.02612e-20
GI_21389468-S	CHCHD4	coiled-coil-helix-coiled-coil-helix domain containing 4	NM_144636	1450.95	690.547	0.475927	4.55502e-05	7.356e-38
GI_22209008-A	CHEK2	CHK2 checkpoint homolog, transcript variant 2	NM_145862	259.506	157.247	0.605947	0.00562087	3.11809e-07	3.00454
GI_4885136-S	CHES1	checkpoint suppressor 1	NM_005197	563.578	332.619	0.590192	0.00012982	8.59459e-29	6.26524	-	+	+
GI_21361572-S	CHN1	chimerin 1	NM_001822	451.964	164.826	0.364688	1.6661e-05	7.356e-38	5.58269
GI_19923121-S	CHRNA3	cholinergic receptor, nicotinic, alpha polypeptide 3	NM_000743	80.5194	25.2713	0.313854	1.18231e-05	1.16948e-12	3.64477
GI_31542307-S	CHST1	carbohydrate sulfotransferase 1	NM_003654	62.2991	20	0.321032	0.000788579	9.62801e-08	10.5445
GI_20070291-S	CHST12	carbohydrate sulfotransferase 12	NM_018641	151.722	86.5491	0.570445	0.00488452	4.20206e-07
GI_23097237-S	CHST13	carbohydrate sulfotransferase 13	NM_152889	278.26	99.1053	0.356161	7.16717e-05	1.01206e-31
GI_5031734-S	CHST4	carbohydrate sulfotransferase 4	NM_005769	32.7203	20	0.611241	0.0055261	0.000318458	37.5254	-	+	-
GI_38455425-S	CITED4	Cbp/p300-interacting transactivator, with Glu/Asp-rich carboxy-terminal domain, 4	NM_133467	525.462	313.253	0.596148	0.00031537	6.70477e-23
GI_11641403-S	CKMT1	creatine kinase, mitochondrial 1, nuclear gene encoding mitochondrial protein	NM_020990	281.004	128.232	0.456335	1.34077e-05	1.58541e-34	19.402
GI_21536295-I	CLDN14	claudin 14, transcript variant 2	NM_012130	916.234	254.674	0.277957	0.000281124	1.4354e-32	3.21303
GI_19923598-S	CLMN	calmin	NM_024734	91.5964	52.293	0.570907	0.0099585	0.000123232
GI_12597621-S	CLPX	ClpX caseinolytic protease X homolog	NM_006660	322.056	206.322	0.64064	0.0045688	3.30868e-08
GI_4758021-S	COCH	coagulation factor C homolog, cochlin	NM_004086	54.616	20	0.366193	0.000715071	2.64702e-08
GI_14165451-A	COL4A3BP	collagen, type IV, alpha 3 binding protein, transcript variant 2	NM_031361	655.884	425.77	0.649154	0.00508262	3.72527e-08
GI_32171224-S	COQ3	coenzyme Q3 homolog, methyltransferase	NM_017421	276.478	184.275	0.666509	0.00176374	1.49467e-11
GI_34335234-A	CORO2A	coronin, actin binding protein, 2A, transcript variant 2	NM_052820	57.4916	35.8507	0.623582	0.00335979	0.00396231	7.39872
GI_17921981-S	COX10	COX10 homolog, cytochrome c oxidase assembly protein, heme A: farnesyltransferase, nuclear gene encoding mitochondrial protein	NM_001303	165.83	106.911	0.644702	0.00251652	5.20461e-08
GI_37655158-A	COX15	COX15 homolog, cytochrome c oxidase assembly protein, nuclear gene encoding mitochondrial protein, transcript variant 2	NM_004376	575.592	359.678	0.624884	0.000813563	1.50398e-13
GI_4758043-S	COX8	cytochrome c oxidase subunit VIII	NM_004074	8317.47	5397.61	0.648949	0.00297514	1.1327e-10
GI_19923835-S	CPEB1	cytoplasmic polyadenylation element binding protein 1	NM_030594	98.3019	58.6688	0.596823	0.00326245	1.1426e-05
GI_39753966-S	CSPG5	chondroitin sulfate proteoglycan 5	NM_006574	54.5007	21.7968	0.399936	0.00272481	2.37021e-05	3.87897
GI_5031774-S	CTDSPL	CTD small phosphatase-like	NM_005808	145.782	84.0195	0.576337	0.0036106	1.15426e-07
GI_34328938-A	CTH	cystathionase, transcript variant 2	NM_153742	1306.82	356.662	0.272924	1.40298e-06	7.356e-38	4.12537	-	-	+
GI_34328937-I	CTH	cystathionase, transcript variant 1	NM_001902	161.946	43.5477	0.268903	2.33397e-05	7.99816e-37	3.47372	-	-	+
GI_22538438-I	CTSC	cathepsin C, transcript variant 1	NM_001814	1510.17	838.195	0.555034	9.92728e-07	7.356e-38	6.52515
GI_22538439-A	CTSC	cathepsin C, transcript variant 2	NM_148170	1599.61	904.707	0.56558	0.00124776	5.21394e-16	3.11403
GI_40316923-I	CXCL12	chemokine ligand 12	NM_199168	756.733	400.414	0.529135	0.00012937	7.356e-38	4.5961
GI_7656974-S	CXXC1	CXXC finger 1	NM_014593	399.107	249.798	0.625892	0.0041558	9.0671e-09
GI_4503182-S	CYB5	cytochrome b-5	NM_001914	691.471	443.892	0.641953	0.000270241	1.18244e-20	3.96538
GI_16933529-A	CYP26A1	cytochrome P450, family 26, subfamily A, polypeptide 1, transcript variant 1	NM_000783	580.547	219.028	0.377279	3.59303e-05	7.356e-38	15.1861
GI_16933529-I	CYP26A1	cytochrome P450, family 26, subfamily A, polypeptide 1, transcript variant 1	NM_000783	38.4904	20	0.51961	0.00833683	0.000307677	13.871
GI_13699837-S	CYP2E1	cytochrome P450, family 2, subfamily E, polypeptide 1	NM_000773	82.4072	20	0.242697	3.90954e-05	1.07701e-15
GI_20522238-S	CYP2S1	cytochrome P450, family 2, subfamily S, polypeptide 1	NM_030622	99.593	20	0.200817	8.92468e-06	2.84196e-32	32.1419	-	+	-
GI_40788009-S	DAF	decay accelerating factor for complement	NM_000574	359.67	170.255	0.473364	0.000424606	1.90432e-23
GI_18375620-A	DATF1	death associated transcription factor 1, transcript variant 3	NM_080797	178.976	113.241	0.632716	0.00163063	4.4172e-09		-	+	+
GI_18375616-I	DATF1	death associated transcription factor 1, transcript variant 1	NM_022105	35.2605	20	0.567207	0.00725976	0.00266021		-	+	+
GI_7657008-S	DBC1	deleted in bladder cancer 1	NM_014618	281.602	37.6918	0.133848	3.72117e-05	7.356e-38	14.9843
GI_4503264-S	DBT	dihydrolipoamide branched chain transacylase	NM_001918	1022.02	639.847	0.626061	0.00137493	3.67385e-15	3.06082
GI_33667026-S	DC50	hypothetical protein DC50	NM_031210	14613.8	7901.79	0.540707	0.000342845	2.18427e-27
GI_42544237-S	DCAMKL1	doublecortin and CaM kinase-like 1	NM_004734	59.2928	19.8525	0.334821	0.00512003	1.67809e-05	3.73136
GI_41350203-S	DCXR	dicarbonyl/L-xylulose reductase	NM_016286	2180.65	1430.48	0.655988	0.002464	1.24529e-11
GI_41352716-S	DD5	progestin induced protein	NM_015902	334.938	206.783	0.617377	0.000581132	1.08737e-15
GI_9506686-S	DDIT4	DNA-damage-inducible transcript 4	NM_019058	403.369	220.546	0.54676	0.00585174	1.25092e-07
GI_5453630-S	DDT	D-dopachrome tautomerase	NM_001355	2915.82	1527.18	0.523757	0.000697738	3.49388e-21
GI_21327696-S	DDX25	DEAD box polypeptide 25	NM_013264	46.2434	27.1705	0.587554	0.000822781	0.00878602	4.25353
GI_20336295-S	DDX28	DEAD box polypeptide 28, nuclear gene encoding mitochondrial protein	NM_018380	141.021	80.2307	0.568927	0.00084131	6.8582e-11
GI_31542500-S	DEF6	differentially expressed in FDCP 6 homolog	NM_022047	67.9194	44.8153	0.659831	0.00312915	0.00284949
GI_12232472-S	DEPDC6	DEP domain containing 6	NM_022783	89.0072	21.28	0.239082	0.00587017	1.02786e-06
GI_13375617-S	DHCR24	24-dehydrocholesterol reductase	NM_014762	3418.71	2034.34	0.595061	0.000435045	7.78893e-26
GI_4503320-S	DHCR7	7-dehydrocholesterol reductase	NM_001360	1333.61	782.278	0.586587	0.00297996	3.84026e-10		-	+	-
GI_40548401-I	DHRS2	dehydrogenase/reductase member 2, transcript variant 1	NM_182908	113.703	24.9194	0.219162	0.000122377	3.14315e-23
GI_40548398-A	DHRS2	dehydrogenase/reductase member 2, transcript variant 2	NM_005794	63.0487	20	0.317215	1.92473e-05	5.6999e-12
GI_7706317-S	DHRS7	dehydrogenase/reductase member 7	NM_016029	890.938	517.784	0.581167	0.000842445	1.19945e-18
GI_38788379-S	DHTKD1	dehydrogenase E1 and transketolase domain containing 1	NM_018706	368.531	195.604	0.530767	0.0003569	2.68271e-23
GI_20544128-S	DHX35	DEAH box polypeptide 35	NM_021931	140.249	89.8406	0.640579	0.00352436	6.59018e-07
GI_6382070-I	DIAPH2	diaphanous homolog 2, transcript variant 12C	NM_007309	1620.57	646.977	0.399228	3.97052e-05	7.356e-38	13.9407
GI_6382070-A	DIAPH2	diaphanous homolog 2, transcript variant 12C	NM_007309	1554.63	652.52	0.419727	0.000652509	7.84921e-22	9.96851
GI_21614508-I	DIAPH2	diaphanous homolog 2, transcript variant 156	NM_006729	758.039	334.371	0.4411	0.000512077	3.44028e-24	3.84331
GI_37541506-S	DKFZP434K046	hypothetical protein DKFZp434K046	XM_166276	159.742	104.853	0.65639	0.00252333	5.62216e-08
GI_35250772-S	DKFZP564J157	DKFZp564J157 protein	NM_018457	7256.1	4031.41	0.555589	0.00161418	1.52377e-13
GI_14149701-S	DKFZP566H073	DKFZP566H073 protein	NM_015528	755.524	450.207	0.595887	0.000341555	2.79108e-28
GI_40254863-S	DKFZP586A0522	DKFZP586A0522 protein	NM_014033	1977.34	86.6489	0.0438209	1.53023e-05	7.356e-38		-	+	-
GI_45238857-S	DKFZp686L20145	similar to rab11-binding protein	NM_019045	234.06	121.052	0.517184	0.000613116	1.10363e-17
GI_16157523-S	DKFZp762K222	hypothetical protein DKFZp762K222	XM_048721	347.588	217.23	0.624964	0.000254894	1.45169e-16	8.16865
GI_5174494-S	DLEU2	deleted in lymphocytic leukemia, 2	NM_006021	194.421	94.1112	0.484059	0.001137	4.92839e-14
GI_40786390-S	DNAJA3	DnaJ homolog, subfamily A, member 3	NM_005147	1974.06	1077.27	0.545713	2.17349e-05	7.356e-38
GI_28559062-A	DNMT3B	DNA-methyltransferase 3 beta, transcript variant 3	NM_175849	7086.75	1227.13	0.173158	2.6375e-06	7.356e-38	20.5045
GI_28559059-I	DNMT3B	DNA-methyltransferase 3 beta, transcript variant 1	NM_006892	163.828	31.4975	0.19226	0.000225381	1.0392e-28
GI_19923918-S	DP1L1	polyposis locus protein 1-like 1	NM_138393	115.935	55.1555	0.475745	0.00117956	2.78311e-10
GI_18765695-A	DPP6	dipeptidylpeptidase 6, transcript variant 2	NM_001936	351.571	70.295	0.199945	0.000159105	7.356e-38	3.68645
GI_8922611-S	DPPA4	developmental pluripotency associated 4	NM_018189	391.04	45.6794	0.116815	6.17296e-06	7.356e-38	4.84038	+	+	+
GI_19923654-S	DPYSL2	dihydropyrimidinase-like 2	NM_001386	2307.05	1018.61	0.441521	0.0001008	7.356e-38		+	+	+
GI_45505175-S	DPYSL3	dihydropyrimidinase-like 3	NM_001387	8888.44	2920.56	0.32858	6.90281e-06	7.356e-38	10.5113	+	+	+
GI_24308387-S	DT1P1A10	hypothetical protein DT1P1A10	NM_058163	3279.21	2148.24	0.655109	0.000547368	2.06064e-21
GI_42764686-A	DUSP6	dual specificity phosphatase 6, transcript variant 2	NM_022652	143.743	94.9876	0.660815	0.000925027	1.17256e-06		+	+	+
GI_21361335-S	DUT	dUTP pyrophosphatase	NM_001948	460.854	253.165	0.549339	7.27946e-05	4.06519e-32
GI_33636749-S	E2-230K	likely ortholog of mouse ubiquitin-conjugating enzyme E2-230K	NM_022066	503.153	214.827	0.426962	0.000117056	7.356e-38
GI_34485718-S	E2F2	E2F transcription factor 2	NM_004091	448.637	258.774	0.5768	0.000512272	1.8638e-20
GI_40804767-S	EFO1	establishment factor-like protein	NM_052911	144.941	90.4505	0.62405	0.000232564	8.2653e-09
GI_33519477-S	EIF1A	eukaryotic translation initiation factor 1A	NM_001412	228.198	150.937	0.66143	0.00453028	4.17743e-07
GI_21314612-S	EIF2S3	eukaryotic translation initiation factor 2, subunit 3 gamma, 52kDa	NM_001415	1134.59	723.746	0.637892	0.000258992	2.63143e-22
GI_20070179-S	EIF4EBP1	eukaryotic translation initiation factor 4E binding protein 1	NM_004095	1850.29	896.88	0.484724	0.00139288	3.17271e-15	4.66039
GI_34147551-S	EIF5A	eukaryotic translation initiation factor 5A	NM_001970	2538.25	1608.38	0.633657	0.00408696	3.3778e-09
GI_6912355-S	EML2	echinoderm microtubule associated protein like 2	NM_012155	582.915	299.828	0.51436	6.77045e-05	4.25442e-34
GI_16507966-S	ENO2	enolase 2	NM_001975	243.783	119.647	0.490793	0.000440006	2.24781e-19
GI_13324676-S	ENPP1	ectonucleotide pyrophosphatase/phosphodiesterase 1	NM_006208	308.905	84.4135	0.273267	0.000143934	7.356e-38
GI_4758271-S	ENSA	endosulfine alpha	NM_004436	872.842	366.391	0.419768	6.73481e-05	7.356e-38	4.75293	-	+	+
GI_32967308-S	EPHA1	EphA1	NM_005232	110.177	20	0.181526	3.88719e-05	1.48597e-29	29.7773	+	+	+
GI_24307898-S	ERAL1	Era G-protein-like 1	NM_005702	246.288	159.689	0.648383	0.00125382	5.79454e-11	3.19391
GI_4758297-S	ERBB2	v-erb-b2 erythroblastic leukemia viral oncogene homolog 2, neuro/glioblastoma derived oncogene homolog	NM_004448	47.7492	26.2679	0.550122	0.00903664	0.00432023	8.47047	-	+	+
GI_31742533-S	ETV1	ets variant gene 1	NM_004956	38.3596	20	0.521382	0.000133572	0.00352393
GI_24307882-S	ETV4	ets variant gene 4	NM_001986	627.623	46.4365	0.0739879	8.24273e-05	7.356e-38	3.36182
GI_21464106-A	F11R	F11 receptor, transcript variant 2	NM_144501	422.619	242.458	0.573704	1.2315e-05	3.1508e-27	5.39507	-	+	-
GI_33636751-S	FA2H	fatty acid 2-hydroxylase	NM_024306	247.219	57.1846	0.231312	2.08954e-06	7.356e-38
GI_4557582-S	FABP6	fatty acid binding protein 6, ileal	NM_001445	30.3732	20	0.658475	4.89834e-05	0.000109512	5.20835
GI_36054052-S	FABP7	fatty acid binding protein 7, brain	NM_001446	420.588	205.734	0.489158	0.00111707	3.15972e-16
GI_4758339-S	FARSLA	phenylalanine-tRNA synthetase-like, alpha subunit	NM_004461	607.627	348.907	0.574212	0.00172737	1.84961e-13		-	+	+
GI_16579887-S	FBP1	fructose-1,6-bisphosphatase 1	NM_000507	157.641	43.2939	0.274636	2.06828e-07	4.70056e-35
GI_31343457-S	FBXO36	F-box only protein 36	NM_174899	98.8567	38.243	0.386853	9.5318e-05	1.82564e-12	3.57636
GI_24308162-S	FEM1A	fem-1 homolog a	NM_018708	432.449	286.829	0.663267	0.000267838	6.14226e-17		-	+	+
GI_17105401-I	FEZ1	fasciculation and elongation protein zeta 1, transcript variant 2	NM_022549	269.492	26.2312	0.0973357	2.1562e-06	7.356e-38	5.5523	+	+	+
GI_17105402-I	FEZ1	fasciculation and elongation protein zeta 1, transcript variant 1	NM_005103	542.865	141.028	0.259785	3.06467e-05	7.356e-38		+	+	+
GI_17105402-A	FEZ1	fasciculation and elongation protein zeta 1, transcript variant 1	NM_005103	359.225	74.0069	0.206018	9.09133e-05	7.356e-38		+	+	+
GI_15011922-S	FGF19	fibroblast growth factor 19	NM_005117	159.351	20	0.125509	0.000199478	6.75686e-31	15.7814	-	+	+
GI_41352694-S	FGF2	fibroblast growth factor 2	NM_002006	35.2829	20	0.566847	0.00615322	0.000489584	3.33309	+	+	+
GI_13112047-A	FGFR3	fibroblast growth factor receptor 3, transcript variant 2	NM_022965	1485.51	584.994	0.3938	6.84348e-05	7.356e-38
GI_13112049-A	FGFR4	fibroblast growth factor receptor 4, transcript variant 2	NM_022963	704.702	306.347	0.434719	7.6273e-05	7.356e-38
GI_7706130-S	FKBP11	FK506 binding protein 11, 19 kDa	NM_016594	144.164	93.5953	0.649228	0.00814449	0.000132446
GI_17149846-S	FKBP4	FK506 binding protein 4, 59kDa	NM_002014	2078.31	1300.84	0.625912	0.000151284	1.18852e-31
GI_33300636-S	FLJ10036	hypothetical protein FLJ10036	NM_017975	872.095	575.44	0.659836	0.00946334	3.95356e-06
GI_9506604-S	FLJ10156	hypothetical protein FLJ10156	NM_019013	1260.65	774.044	0.614004	0.000342274	2.45912e-24	4.75412
GI_21361685-S	FLJ10292	hypothetical protein FLJ10292	NM_018048	62.5534	34.3356	0.548901	0.000261143	0.000193817
GI_20070287-S	FLJ10458	Notchless gene homolog	NM_018096	245.804	98.1287	0.399215	0.000446504	4.98576e-22	5.59652
GI_39780570-S	FLJ10504	misato	NM_018116	1450.25	965.453	0.665715	0.000159656	6.43156e-24
GI_38570120-S	FLJ10546	hypothetical protein FLJ10546	NM_018133	260.65	148.254	0.568786	0.00346181	3.44489e-09
GI_21359921-S	FLJ10581	putative RNA methyltransferase	NM_018146	1445.66	592.249	0.409674	8.52817e-05	7.356e-38
GI_8922572-S	FLJ10652	hypothetical protein FLJ10652	NM_018169	1017.17	462.12	0.454319	0.000450423	6.70409e-26		+	+	+
GI_8922580-S	FLJ10665	hypothetical protein FLJ10665	NM_018173	72.4696	20	0.275978	0.000565635	1.43422e-13	4.37283
GI_8922649-S	FLJ10761	putative ethanolamine kinase	NM_018208	308.042	99.3543	0.322535	3.53277e-05	7.356e-38	3.07543
GI_13399321-S	FLJ10774	N-acetyltransferase-like protein	NM_024662	1008.49	604.189	0.599103	0.000869786	8.09511e-19	3.04944
GI_22907059-S	FLJ10847	hypothetical protein FLJ10847	NM_018242	65.1911	20	0.30679	0.00019387	3.57425e-12
GI_31542662-S	FLJ10884	hypothetical protein FLJ10884	NM_019079	13812.2	4332.56	0.313676	2.28929e-05	7.356e-38	17.3425	-	+	+
GI_8922751-S	FLJ10900	hypothetical protein FLJ10900	NM_018264	690.74	455.451	0.659367	0.000687861	2.48457e-18
GI_8922841-S	FLJ11046	hypothetical protein FLJ11046	NM_018309	161.929	28.7341	0.177449	0.000174599	1.26399e-31
GI_37537705-A	FLJ11196	acheron, transcript variant 2	NM_197958	416.739	259.117	0.621773	0.00993719	5.35977e-06
GI_8922994-S	FLJ11323	hypothetical protein FLJ11323	NM_018390	129.233	61.2304	0.473798	0.00104157	1.18695e-11
GI_8923000-S	FLJ11342	hypothetical protein FLJ11342	NM_018394	167.409	106.099	0.633771	0.0035664	1.0008e-07
GI_33946286-A	FLJ11383	hypothetical protein FLJ11383, transcript variant 2	NM_024938	107.862	54.9454	0.509405	0.000363478	4.12328e-10	10.8198
GI_21361913-S	FLJ12287	hypothetical protein FLJ12287 similar to semaphorins	NM_022367	65.0744	20	0.307341	3.27006e-05	7.81927e-13	3.71163
GI_12751490-S	FLJ12439	hypothetical protein FLJ12439	NM_023077	365.9	200.162	0.54704	1.41686e-05	2.09913e-28		-	-	+
GI_31982920-S	FLJ12505	hypothetical protein FLJ12505	NM_024749	115.644	20	0.172945	0.000369281	6.89395e-20		-	-	+
GI_21314699-S	FLJ12541	stimulated by retinoic acid gene 6	NM_022369	456.979	200.736	0.439267	0.000188064	2.22237e-34
GI_25777605-A	FLJ12661	hypothetical protein FLJ12661, transcript variant 2	NM_170719	404.535	265.771	0.656979	0.00151616	1.81872e-13
GI_13376087-S	FLJ13213	hypothetical protein FLJ13213	NM_024755	624.272	356.18	0.570553	0.000160327	3.5177e-33
GI_13375984-S	FLJ14007	hypothetical protein FLJ14007	NM_024699	144.154	75.8193	0.52596	0.00041688	2.87852e-13
GI_13569857-S	FLJ14129	hypothetical protein FLJ14129	NM_030895	364.435	202.68	0.556149	0.00140117	3.04561e-14	4.35571
GI_31542689-S	FLJ14146	hypothetical protein FLJ14146	NM_024709	95.1039	30.1374	0.316889	2.22187e-06	6.72589e-16
GI_9506646-S	FLJ20010	hypothetical protein FLJ20010	NM_019021	149.696	88.7655	0.592972	0.000234141	1.56283e-10		-	+	-
GI_31542702-S	FLJ20244	hypothetical protein FLJ20244	NM_017722	711.45	467.419	0.656995	0.00764344	7.87567e-07
GI_9506670-S	FLJ20273	RNA-binding protein	NM_019027	497.484	138.736	0.278875	3.79549e-05	7.356e-38	4.62684
GI_39995081-S	FLJ20303	hypothetical protein FLJ20303	NM_017755	3462.41	2230.43	0.644184	1.20254e-05	8.79008e-30
GI_34147497-S	FLJ20533	hypothetical protein FLJ20533	NM_017866	69.7564	40.4501	0.579877	0.00705174	0.000304062
GI_8923696-S	FLJ20850	hypothetical protein FLJ20850	NM_017967	1311.93	782.844	0.596712	0.00261423	2.73934e-11	4.50373
GI_13376328-S	FLJ22202	hypothetical protein FLJ22202	NM_024883	127.37	79.5395	0.624476	0.00561213	6.31321e-05
GI_34147687-S	FLJ22318	hypothetical protein FLJ22318	NM_022762	285.225	150.985	0.529354	2.49701e-05	8.85101e-26	3.58965
GI_33285009-S	FLJ22390	hypothetical protein FLJ22390	NM_022746	208.026	115.111	0.553349	0.000170386	8.75197e-15	3.73231
GI_40068478-S	FLJ22578	hypothetical protein FLJ22578	NM_024864	92.9495	55.3137	0.595094	0.0082365	0.000149013
GI_34147690-S	FLJ22582	hypothetical protein FLJ22582	NM_025045	210.277	113.882	0.541581	0.000823629	1.30536e-15
GI_13376006-S	FLJ23469	hypothetical protein FLJ23469	NM_024710	503.374	330.162	0.655898	0.006904	4.51561e-07	3.42359
GI_40255264-S	FLJ25161	hypothetical protein FLJ25161	NM_182522	101.245	20	0.197541	0.000718885	3.02685e-16
GI_40288202-S	FLJ25477	hypothetical protein FLJ25477, transcript variant 1	NM_152704	30.5828	20	0.653962	0.003085	0.000206659
GI_27734882-S	FLJ25801	hypothetical protein FLJ25801	NM_173553	569.35	157.467	0.276573	1.1754e-05	7.356e-38	8.99622	-	+	+
GI_22748746-S	FLJ30656	hypothetical protein FLJ30656	NM_152344	2133.17	1219.71	0.571783	0.000270378	3.85375e-31	3.42416
GI_31542759-S	FLJ30707	hypothetical protein FLJ30707	NM_145019	75.4685	20	0.265011	0.00153257	4.44147e-10	6.19631	-	+	+
GI_22749032-S	FLJ31434	hypothetical protein FLJ31434	NM_152496	97.6902	60.1387	0.615606	0.00102831	6.88217e-06
GI_21389406-S	FLJ32384	hypothetical protein MGC39389	NM_144608	292.355	172.301	0.589355	0.000499889	5.20357e-17		-	+	+
GI_23308524-S	FLJ35801	hypothetical protein FLJ35801	NM_153044	64.4762	35.2469	0.546665	0.0017066	0.000318537
GI_27734962-S	FLJ36576	hypothetical protein FLJ36576	NM_173522	44.0287	23.2514	0.528096	0.00056975	0.00398719
GI_22748730-S	FLJ38190	hypothetical protein FLJ38190	NM_152335	154.467	20	0.129477	6.76134e-05	7.356e-38
GI_22749038-S	FLJ38993	hypothetical protein FLJ38993	NM_152495	50.7461	20	0.394119	0.00260764	2.11015e-06
GI_34594658-S	FLJ39616	apoptosis-related protein PNAS-1	NM_016534	178.661	96.375	0.539429	0.000494408	8.4794e-15
GI_38348267-S	FLJ41131	FLJ41131 protein	NM_198476	247.413	132.289	0.534689	0.000300543	2.6125e-21		-	+	+
GI_38348331-S	FLJ44186	FLJ44186 protein	NM_198508	340.988	74.6381	0.218888	3.44468e-05	7.356e-38	15.0365
GI_27734806-S	FLJ90231	hypothetical protein FLJ90231	NM_173581	58.1517	20	0.343928	0.000454379	7.38535e-13	7.01067
GI_6552331-S	FLOT1	flotillin 1	NM_005803	1546.96	991.757	0.641101	0.00198466	7.62825e-13
GI_27894383-S	FLRT2	fibronectin leucine rich transmembrane protein 2	NM_013231	282.167	157.019	0.556475	0.000758252	1.41391e-17
GI_7661707-S	FLVCR	feline leukemia virus subgroup C cellular receptor	NM_014053	844.514	196.574	0.232766	1.09481e-05	7.356e-38	3.40511
GI_12383063-S	FNDC4	fibronectin type III domain containing 4	NM_022823	113.341	52.3084	0.461513	0.000279642	4.12072e-12
GI_6552332-S	FOS	v-fos FBJ murine osteosarcoma viral oncogene homolog	NM_005252	129.552	72.8459	0.562291	0.000628568	3.06015e-10
GI_24497505-S	FOXA3	forkhead box A3	NM_004497	38.0972	20	0.524973	0.00979518	0.000876006	9.0773
GI_9257221-S	FOXO1A	forkhead box O1A	NM_002015	660.625	348.287	0.527208	5.15978e-05	7.356e-38	9.04944	+	+	+
GI_31317237-S	FRAT2	frequently rearranged in advanced T-cell lymphomas 2	NM_012083	1812.93	324.949	0.17924	4.48341e-05	7.356e-38	5.42891	+	+	+
GI_7242221-A	FST	follistatin, transcript variant FST344	NM_013409	306.226	175.096	0.571787	0.00247393	3.78885e-10
GI_4503810-S	FUT4	fucosyltransferase 4 fucosyltransferase, myeloid-specific)	NM_002033	107.989	57.2178	0.529848	0.00168165	1.42085e-08	4.15175
GI_21618360-S	FXYD5	FXYD domain containing ion transport regulator 5	NM_014164	348.515	196.542	0.563941	0.000440657	5.08704e-23		-	+	+
GI_20070269-S	G0S2	putative lymphocyte G0/G1 switch gene	NM_015714	38.9381	20	0.513636	0.00276635	0.00390991
GI_11497611-A	GABBR1	gamma-aminobutyric acid B receptor, 1, transcript variant 2	NM_021903	763.362	417.863	0.547398	2.11395e-05	7.356e-38
GI_6031207-S	GABRA5	gamma-aminobutyric acid A receptor, alpha 5	NM_000810	121.753	25.7841	0.211774	0.000243023	4.70023e-23	5.13693	+	-	-
GI_30061561-A	GABRB3	gamma-aminobutyric acid A receptor, beta 3, transcript variant 2	NM_021912	267.19	70.4935	0.263833	0.00044829	7.86327e-24	15.3713
GI_27804312-S	GAL	galanin	NM_015973	2068.55	661.774	0.319922	0.000304542	1.42059e-31	10.2883
GI_14719425-S	GAL3ST2	beta-galactose-3-O-sulfotransferase 3	NM_033036	52.4858	19.8257	0.377735	0.00605149	9.40073e-05	24.9051
GI_13375743-S	GALNT14	UDP-N-acetyl-alpha-D-galactosamine:polypeptide N-acetylgalactosaminyltransferase 14	NM_024572	70.1604	32.9588	0.469764	0.000891442	1.24431e-06
GI_8051600-S	GALR2	galanin receptor 2	NM_003857	54.0984	28.4704	0.526271	0.00148059	0.000716269
GI_6996009-S	GARS	glycyl-tRNA synthetase	NM_002047	8780.26	5067.89	0.577191	0.000156551	4.53894e-36
GI_30061505-A	GCNT2	glucosaminyl transferase 2, I-branching enzyme, transcript variant 3	NM_145655	42.5267	23.3997	0.550235	0.00242333	0.00787118	7.58327	+	+	+
GI_10190669-S	GDF3	growth differentiation factor 3	NM_020634	2848.99	57.4128	0.020152	4.9257e-07	7.356e-38		-	+	-
GI_4826741-S	GFPT2	glutamine-fructose-6-phosphate transaminase 2	NM_005110	1333.66	762.028	0.571381	6.42739e-05	7.356e-38	14.0938
GI_42794761-S	GK	glycerol kinase, transcript variant 2	NM_000167	48.6197	20	0.411356	0.000422373	1.60078e-08
GI_4504012-S	GLDC	glycine dehydrogenase	NM_000170	1109.69	315.408	0.284231	2.57763e-06	7.356e-38	13.3769	+	-	-
GI_13518226-A	GLI2	GLI-Kruppel family member GLI2, transcript variant 4	NM_005270	180.556	101.836	0.564013	0.00861084	5.57605e-06
GI_4885280-S	GLUD1	glutamate dehydrogenase 1	NM_005271	1158.13	634.116	0.547534	0.00102749	4.88e-17		-	+	-
GI_34222271-S	GLUD2	glutamate dehydrogenase 2	NM_012084	445.803	237.767	0.533345	1.981e-05	5.12736e-34
GI_41584204-S	GMDS	GDP-mannose 4,6-dehydratase	NM_001500	1425.83	884.405	0.620274	0.000509699	1.65129e-20
GI_11761620-A	GMPPB	GDP-mannose pyrophosphorylase B, transcript variant 2	NM_021971	231.759	142.78	0.616071	0.00491521	1.19266e-07	3.07928
GI_21314630-S	GNG4	guanine nucleotide binding protein, gamma 4	NM_004485	100.714	28.5293	0.28327	0.000259372	1.95511e-17	7.31646
GI_4504066-S	GOT1	glutamic-oxaloacetic transaminase 1, soluble	NM_002079	1462.97	828.619	0.566395	0.000147544	7.356e-38
GI_22749458-S	GPC2	glypican 2	NM_152742	74.1953	40.5638	0.546717	0.00082464	1.61809e-05	5.80613
GI_4505404-S	GPNMB	glycoprotein nmb	NM_002510	139.209	66.335	0.476514	0.00114132	3.19052e-11
GI_7657135-S	GPR160	G protein-coupled receptor 160	NM_014373	192.954	71.7117	0.371652	7.07611e-06	8.7712e-33
GI_31377791-S	GPR3	G protein-coupled receptor 3	NM_005281	255.288	130.964	0.513005	0.00454106	2.97484e-08	3.82159
GI_7706450-S	GPRC5B	G protein-coupled receptor, family C, group 5, member B	NM_016235	903.23	158.954	0.175984	4.07033e-06	7.356e-38	9.02348
GI_19263339-S	GPT2	glutamic pyruvate transaminase 2	NM_133443	1219.1	513.295	0.421044	9.70622e-06	7.356e-38
GI_14249177-S	GRCC9	likely ortholog of mouse gene rich cluster, C9 gene	NM_032641	1046.05	457.482	0.437342	0.000357099	5.6729e-29
GI_31377766-S	GRINL1A	glutamate receptor, ionotropic, N-methyl D-aspartate-like 1A	NM_015532	746.287	494.636	0.662796	0.00161807	7.51969e-14
GI_13376022-S	GRTP1	growth hormone regulated TBC protein 1	NM_024719	30.162	20	0.663086	0.000789515	0.00992828
GI_8922423-S	GSPT2	G1 to S phase transition 2	NM_018094	734.538	356.966	0.485973	0.00110082	1.13568e-16	7.35594	-	+	+
GI_23065543-I	GSTM1	glutathione S-transferase M1, transcript variant 1	NM_000561	106.591	41.2093	0.386611	0.000154246	2.14723e-13
GI_23065559-A	GSTM4	glutathione S-transferase M4, transcript variant 3	NM_147149	110.048	54.1485	0.492044	0.00237055	2.15898e-08
GI_6552334-S	GSTP1	glutathione S-transferase pi	NM_000852	12062.3	7544.79	0.625485	0.00154271	1.55986e-14	5.94775
GI_4504184-S	GSTT1	glutathione S-transferase theta 1	NM_000853	255.775	113.266	0.442835	4.26163e-05	1.45415e-33	3.60064
GI_6912401-S	GTF3C5	general transcription factor IIIC, polypeptide 5, 63kDa	NM_012087	853.197	556.659	0.652439	0.00240864	5.76338e-11
GI_33285007-S	GYLTL1B	glycosyltransferase-like 1B	NM_152312	184.38	79.0829	0.428913	0.0006739	1.05123e-16	9.29515
GI_20336758-S	H1F0	H1 histone family, member 0	NM_005318	3055.7	1676.13	0.548526	1.3261e-05	7.356e-38
GI_4504252-S	H2AFX	H2A histone family, member X	NM_002105	6212.92	3601.9	0.579744	0.00287891	7.75129e-11		-	+	+
GI_11036645-S	H2BFS	H2B histone family, member S	NM_017445	536.681	199.832	0.372348	0.000155913	7.356e-38
GI_41281385-S	HA-1	minor histocompatibility antigen HA-1	NM_012292	59.3081	28.8293	0.486094	0.00529629	0.000239624
GI_20302152-I	HAS3	hyaluronan synthase 3, transcript variant 1	NM_005329	1048.28	62.9547	0.0600552	1.29e-06	7.356e-38	17.9164
GI_20302154-A	HAS3	hyaluronan synthase 3, transcript variant 2	NM_138612	34.8711	20	0.573541	0.00687568	6.49274e-05
GI_13435355-S	HAX1	HS1 binding protein	NM_006118	1972.03	1297.44	0.657921	0.000242777	1.22082e-23
GI_27894386-S	HELLS	helicase, lymphoid-specific	NM_018063	1056.09	566.734	0.536634	2.30618e-05	7.356e-38	3.07121	-	+	+
GI_4504366-S	HESX1	homeo box 1	NM_003865	122.839	20	0.162815	0.000468909	1.04588e-20	4.63274	+	+	+
GI_14150087-S	HIATL2	hippocampus abundant gene transcript-like 2	NM_032318	112.038	69.7511	0.622566	0.00406581	3.46896e-06
GI_29135342-S	HINT1	histidine triad nucleotide binding protein 1	NM_005340	13209.1	8690.92	0.657949	3.36311e-05	1.44042e-28
GI_19557655-S	HIST1H2AB	histone 1, H2ab	NM_003513	30.5786	20	0.654052	0.00408755	0.000267767
GI_21396481-S	HIST1H2AC	histone 1, H2ac	NM_003512	1361.57	599.654	0.440414	0.000293016	5.2799e-32
GI_19557652-S	HIST1H2AD	histone 1, H2ad	NM_021065	127.763	48.8857	0.382628	0.00346442	1.5568e-08
GI_21396483-S	HIST1H2BE	histone 1, H2be	NM_003523	458.468	268.27	0.585144	0.000726192	5.72981e-16		+	+	+
GI_21536482-S	HIST1H2BG	histone 1, H2bg	NM_003518	135.781	77.4488	0.570395	0.00116378	1.12939e-09		-	+	+
GI_21166386-S	HIST1H2BH	histone 1, H2bh	NM_003524	756.673	397.322	0.525091	0.00112838	1.33929e-16		-	+	+
GI_20336753-S	HIST1H2BJ	histone 1, H2bj	NM_021058	333.862	132.482	0.396817	1.9462e-05	7.356e-38		-	-	+
GI_18105047-S	HIST1H2BK	histone 1, H2bk	NM_080593	5246.14	2318.4	0.441925	2.67963e-05	7.356e-38
GI_39812261-S	HIST1H3D	histone 1, H3d	NM_003530	539.639	194.625	0.360658	0.000110816	7.356e-38		+	+	+
GI_21396497-S	HIST1H3F	histone 1, H3f	NM_021018	54.2966	20.3362	0.374539	0.000492095	3.68361e-06		-	+	+
GI_15718724-S	HIST1H3J	histone 1, H3j	NM_003535	42.9158	20	0.466029	0.00154988	1.4267e-05		+	+	+
GI_21264599-S	HIST1H4H	histone 1, H4h	NM_003543	413.678	143.162	0.346071	3.02353e-05	7.356e-38
GI_16306592-S	HIST1H4J	histone 1, H4j	NM_021968	349.282	121.939	0.349113	0.000740955	1.2236e-19	4.51468
GI_27436923-S	HIST2H2AC	histone 2, H2ac	NM_003517	1549.6	912.971	0.589166	0.00512789	2.83392e-08		+	-	+
GI_22027639-S	HIST2H2BE	histone 2, H2be	NM_003528	783.46	382.897	0.488726	3.06118e-05	7.356e-38		+	-	+
GI_31742502-S	HIST2H3C	histone 2, H3c	NM_021059	85.336	20	0.234368	0.000548954	1.33914e-14		-	+	+
GI_29553982-S	HIST2H4	histone 2, H4	NM_003548	2780.49	835.631	0.300534	2.52605e-05	7.356e-38		+	+	+
GI_28872747-S	HIST3H2A	histone 3, H2a	NM_033445	519.389	145.115	0.279396	0.00103784	2.77637e-17		-	+	+
GI_38455408-S	HKE2	HLA class II region expressed gene KE2	NM_014260	702.28	387.656	0.551996	4.86477e-05	7.356e-38	3.67826
GI_34330189-S	HKR1	GLI-Kruppel family member HKR1	NM_181786	360.624	186.047	0.515903	6.61039e-06	2.06274e-32
GI_24797075-S	HLA-DPB1	major histocompatibility complex, class II, DP beta 1	NM_002121	181.087	104.936	0.579478	0.000618229	2.18196e-13	5.13272
GI_24797068-S	HLA-DQB1	major histocompatibility complex, class II, DQ beta 1	NM_002123	85.737	20	0.233272	0.000217429	3.56318e-20	18.5472
GI_22208974-A	HMGA1	high mobility group AT-hook 1, transcript variant 5	NM_145903	1362.44	828.74	0.608276	0.000197461	2.63708e-33	3.62649
GI_4557642-S	HMGCR	3-hydroxy-3-methylglutaryl-Coenzyme A reductase	NM_000859	2125.37	1267.68	0.596451	0.000108806	1.00349e-37
hmm10338-S	hmm10338	Gnomon gene hmm10338 , RefSeq build 34		395.161	125.993	0.31884	0.000590252	1.54656e-21	5.24899
hmm11711-S	hmm11711	Gnomon gene hmm11711 , RefSeq build 34		770.659	446.506	0.579382	0.000300329	2.34724e-29
hmm15104-S	hmm15104	Gnomon gene hmm15104 , RefSeq build 34		328.788	113.346	0.344739	1.63116e-05	7.356e-38
hmm1830-S	hmm1830	Gnomon gene hmm1830 , RefSeq build 34		147.976	95.4967	0.645353	0.00133693	4.06322e-08
hmm18828-S	hmm18828	Gnomon gene hmm18828 , RefSeq build 34		251.158	143.453	0.571166	0.000192097	3.31256e-17	11.9498
hmm19169-S	hmm19169	Gnomon gene hmm19169 , RefSeq build 34		48.8012	20.677	0.423699	1.71534e-05	0.000107579
hmm19321-S	hmm19321	Gnomon gene hmm19321 , RefSeq build 34		95.1513	52.9459	0.556439	0.000260507	3.02875e-07	7.89785
hmm23690-S	hmm23690	Gnomon gene hmm23690 , RefSeq build 34		42.4097	21.3489	0.503397	0.00244625	0.00335029
hmm2398-S	hmm2398	Gnomon gene hmm2398 , RefSeq build 34		60.0871	20	0.33285	0.00011532	3.55055e-10
hmm25942-S	hmm25942	Gnomon gene hmm25942 , RefSeq build 34		36.6756	20	0.545322	0.0032377	0.00162343
hmm28278-S	hmm28278	Gnomon gene hmm28278 , RefSeq build 34		45.1455	20	0.443012	0.00161803	7.91617e-05
hmm29264-S	hmm29264	Gnomon gene hmm29264 , RefSeq build 34		48.0376	27.288	0.568055	0.00158893	0.00450302	4.32817
hmm3048-S	hmm3048	Gnomon gene hmm3048 , RefSeq build 34		375.927	20.1436	0.0535838	7.13498e-06	7.356e-38
hmm30843-S	hmm30843	Gnomon gene hmm30843 , RefSeq build 34		54.7053	20.472	0.374223	0.00134086	4.40338e-06
hmm31250-S	hmm31250	Gnomon gene hmm31250 , RefSeq build 34		184.945	119.434	0.645781	0.00546153	2.40747e-06
hmm3625-S	hmm3625	Gnomon gene hmm3625 , RefSeq build 34		60.1879	25.8924	0.430193	0.00463621	3.23582e-05
GI_9910269-S	HNOEL-iso	HNOEL-iso protein	NM_020190	1124.33	260.803	0.231963	0.000109592	7.356e-38	9.01109
GI_14110406-A	HNRPDL	heterogeneous nuclear ribonucleoprotein D-like, transcript variant 2	NM_031372	405.219	188.255	0.464576	0.00169473	1.90986e-13
GI_6912417-S	HPCL2	2-hydroxyphytanoyl-CoA lyase	NM_012260	771.997	462.262	0.598787	2.5015e-05	8.33468e-31	4.19939
GI_5901975-S	HRASLS3	HRAS-like suppressor 3	NM_007069	5002.58	1555.73	0.310986	2.01249e-08	7.356e-38	15.4774
GI_37059784-S	HRB2	HIV-1 rev binding protein 2	NM_007043	48.9966	27.4474	0.56019	0.00371826	0.00323834		-	+	-
Hs.118609-S	Hs.118609	Cluster 118609 , UniGene build 163		42.9096	20	0.466096	0.00433917	6.90712e-05
Hs.120591-S	Hs.120591	Cluster 120591 , UniGene build 163		166.449	44.9915	0.270302	1.97348e-05	7.356e-38	5.27716
Hs.128892-S	Hs.128892	Cluster 128892 , UniGene build 163		59.809	20	0.334398	0.00420097	3.11988e-07
Hs.147609-S	Hs.147609	Cluster 147609 , UniGene build 163		64.1866	26.3455	0.410452	0.00339377	4.57896e-05	10.4151
Hs.16346-S	Hs.16346	Cluster 16346 , UniGene build 163		499.555	280.525	0.56155	0.000167107	5.86639e-22
Hs.17519-S	Hs.17519	Cluster 17519 , UniGene build 163		153.448	63.5723	0.414292	8.0165e-05	3.15507e-21
Hs.189965-S	Hs.189965	Cluster 189965 , UniGene build 163		31.7116	20	0.630684	0.00232153	0.00217958
Hs.197703-S	Hs.197703	Cluster 197703 , UniGene build 163		52.8077	20	0.378733	0.00019924	6.98533e-09	3.20376
Hs.252799-S	Hs.252799	Cluster 252799 , UniGene build 163		78.7855	46.2155	0.586599	0.00205425	9.80308e-05
Hs.27373-S	Hs.27373	Cluster 27373 , UniGene build 163		150.646	98.2051	0.651893	0.0023485	3.89301e-07	4.0258
Hs.291996-S	Hs.291996	Cluster 291996 , UniGene build 163		98.6147	56.9648	0.57765	0.00509931	1.73805e-05
Hs.296724-S	Hs.296724	Cluster 296724 , UniGene build 163		185.479	20	0.107829	8.52766e-06	7.356e-38	5.56156
Hs.320892-S	Hs.320892	Cluster 320892 , UniGene build 163		118.514	20	0.168756	1.86052e-05	7.356e-38
Hs.333732-S	Hs.333732	Cluster 333732 , UniGene build 163		190.415	98.6952	0.518316	0.00062055	6.85105e-14
Hs.369267-S	Hs.369267	Cluster 369267 , UniGene build 163		766.012	197.091	0.257295	0.000970538	5.42279e-18
Hs.407979-S	Hs.407979	Cluster 407979 , UniGene build 163		79.394	49.3693	0.621827	0.00482926	0.000226921
Hs.416735-S	Hs.416735	Cluster 416735 , UniGene build 163		105.067	20.3996	0.194158	7.14676e-05	2.46626e-25	6.12861
Hs.435649-S	Hs.435649	Cluster 435649 , UniGene build 163		45.0454	20	0.443997	0.000970045	1.81181e-05
Hs.438675-S	Hs.438675	Cluster 438675 , UniGene build 163		66.845	42.7756	0.639922	0.00904362	0.00303495
Hs.445034-S	Hs.445034	Cluster 445034 , UniGene build 163		36.6332	20	0.545953	0.00109483	0.00664275
Hs.471439-S	Hs.471439	Cluster 471439 , UniGene build 163		1035.05	20	0.0193227	4.33557e-06	7.356e-38	179.472
Hs.479218-S	Hs.479218	Cluster 479218 , UniGene build 163		36.9728	20	0.540938	0.000557173	0.00350702
Hs.480855-S	Hs.480855	Cluster 480855 , UniGene build 163		1408.89	938.739	0.666297	0.000168587	1.00039e-23
Hs.481915-S	Hs.481915	Cluster 481915 , UniGene build 163		56.5678	20	0.353558	1.51863e-05	7.41451e-10
Hs.498571-S	Hs.498571	Cluster 498571 , UniGene build 163		201.017	20	0.0994941	4.48317e-06	7.356e-38
Hs.504658-S	Hs.504658	Cluster 504658 , UniGene build 163		5179.37	68.1232	0.0131528	5.19761e-06	7.356e-38	43.9204	+	+	+
Hs.510761-S	Hs.510761	Cluster 510761 , UniGene build 163		560.931	327.319	0.583528	0.00802964	1.12764e-06	6.39704
Hs.520165-S	Hs.520165	Cluster 520165 , UniGene build 163		30.9732	20	0.64572	0.000263089	1.71367e-06
Hs.524192-S	Hs.524192	Cluster 524192 , UniGene build 163		91.1411	20	0.21944	2.05648e-05	1.11504e-29
Hs.57971-S	Hs.57971	Cluster 57971 , UniGene build 163		67.1014	33.6671	0.501735	0.00471538	4.20063e-05
GI_5174464-S	HS3ST3A1	heparan sulfate 3-O-sulfotransferase 3A1	NM_006042	1710.07	453.053	0.264932	0.00021152	1.19283e-37	3.39171
GI_31317302-S	HSPA12B	heat shock 70kD protein 12B	NM_052970	47.1294	20	0.424364	0.000579858	7.6868e-06	4.37561
GI_38327040-A	HSPA4	heat shock 70kDa protein 4, transcript variant 2	NM_198431	357.32	234.527	0.65635	0.00411688	3.4713e-08	5.49329	-	+	-
GI_39812281-S	HSPA9B	heat shock 70kDa protein 9B, nuclear gene encoding mitochondrial protein	NM_004134	7974.17	4124.17	0.517191	2.59838e-05	7.356e-38
GI_20127554-S	HSPC111	hypothetical protein HSPC111	NM_016391	2852.09	1805.13	0.632915	1.12492e-05	1.86406e-31	3.11677	-	+	-
GI_38679910-S	HSPC132	hypothetical protein HSPC132	NM_016399	1062.82	700.168	0.658783	0.00175206	1.59278e-13
GI_42544116-I	HSRTSBETA	rTS beta protein, transcript variant 1	NM_202758	125.043	77.5056	0.619832	0.000901722	1.18516e-07
GI_39725667-S	HTR1D	5-hydroxytryptamine receptor 1D	NM_000864	52.923	20	0.377908	4.1933e-05	6.8306e-11
GI_4504542-S	HTR3A	5-hydroxytryptamine receptor 3A	NM_000869	31.5781	20	0.63335	0.00948246	0.000891544	7.53066
GI_32698715-S	HUMRTVLH3	endogenous retroviral protease	NM_015860	238.86	20	0.0837311	0.000102871	7.356e-38	5.56629
GI_24497573-A	HYAL1	hyaluronoglucosaminidase 1, transcript variant 6	NM_153286	59.5443	20	0.335884	0.000478709	1.53008e-08
GI_28178824-S	IDH1	isocitrate dehydrogenase 1, soluble	NM_005896	3419.08	1780.91	0.520874	0.00029387	3.84365e-32
GI_5031778-S	IFI16	interferon, gamma-inducible protein 16	NM_005531	236.27	152.581	0.645791	0.000850002	1.24996e-11		+	+	+
GI_29826337-S	IFI30	interferon, gamma-inducible protein 30	NM_006332	256.229	170.489	0.665377	0.000225778	5.34791e-12
GI_40254449-S	IFITM1	interferon induced transmembrane protein 1	NM_003641	1385.92	305.873	0.2207	8.9595e-06	7.356e-38	10.32
GI_10835020-S	IGFBP4	insulin-like growth factor binding protein 4	NM_001552	422.382	271.566	0.642939	0.00666861	3.94734e-07
GI_16445028-S	IGSF8	immunoglobulin superfamily, member 8	NM_052868	59.4072	25.9558	0.436913	0.0072246	0.000132511
GI_23510334-S	IHPK1	inositol hexaphosphate kinase 1	NM_153273	137.66	74.4534	0.54085	0.000773936	5.31479e-12
GI_27477073-A	IL17RB	interleukin 17 receptor B, transcript variant 1	NM_018725	34.2643	20	0.583698	0.000653739	0.00533286
GI_24308146-S	IL17RD	interleukin 17 receptor D	NM_017563	137.814	57.7631	0.419138	3.01936e-06	6.50104e-19	25.1368
GI_34328927-A	IMPDH1	IMP dehydrogenase 1, transcript variant 2	NM_183243	618.86	354.241	0.572409	0.00119976	6.24858e-16
GI_4504688-S	IMPDH2	IMP dehydrogenase 2	NM_000884	2246.31	1441	0.641496	0.000684249	1.5995e-18
GI_38201658-A	ING3	inhibitor of growth family, member 3, transcript variant 3	NM_198267	59.2734	32.9769	0.556352	0.000721788	0.000464113
GI_37622353-S	INHBE	inhibin, beta E	NM_031479	226.961	33.4871	0.147546	1.65832e-05	7.356e-38	7.28198
GI_31341283-S	INM01	hypothetical protein INM01	NM_175075	44.6631	21.885	0.490002	0.000308835	0.00159163	5.41164	-	+	+
GI_5729886-S	IQGAP2	IQ motif containing GTPase activating protein 2	NM_006633	574.445	375.796	0.65419	0.00344322	6.20907e-09
GI_22047129-S	IRX1	iroquois homeobox protein 1	XM_098320	989.909	549.291	0.55489	0.00183076	2.66821e-13
GI_11321594-S	ITGA9	integrin, alpha 9	NM_002207	128.057	63.3461	0.494671	0.000266786	5.7935e-12
GI_31563375-A	ITGB4BP	integrin beta 4 binding protein, transcript variant 5	NM_181467	2341.73	1537.98	0.656771	0.000341406	1.26173e-25
GI_31542987-S	ITM2B	integral membrane protein 2B	NM_021999	2568.19	1596.79	0.621757	7.66407e-05	8.01198e-29
GI_41393564-S	ITPK1	inositol 1,3,4-triphosphate 5/6 kinase	NM_014216	109.668	57.2735	0.522244	0.000325417	2.79305e-09	3.05569
GI_19923608-S	JADE1	PHD protein Jade-1, transcript variant S	NM_024900	443.596	176.118	0.397023	9.2084e-06	7.356e-38	4.01598
GI_40556392-I	JADE1	PHD protein Jade-1, transcript variant L	NM_199320	120.613	59.0479	0.489565	0.00189592	4.69621e-09
GI_11863151-S	JARID2	Jumonji, AT rich interactive domain 2	NM_004973	2284.1	532.674	0.23321	2.81197e-05	7.356e-38	8.91864	+	+	+
GI_31341302-S	JAZF1	juxtaposed with another zinc finger gene 1	NM_175061	157.434	99.3769	0.631229	0.00455914	5.46771e-07
GI_7662245-S	JMJD2A	jumonji domain containing 2A	NM_014663	284.831	98.9083	0.347253	2.44036e-05	7.356e-38	5.89895
GI_4557682-S	KAL1	Kallmann syndrome 1 sequence	NM_000216	383.53	91.1254	0.237597	1.65712e-05	7.356e-38	11.8481
GI_27436992-A	KCNG3	potassium voltage-gated channel, subfamily G, member 3, transcript variant 2	NM_172344	33.6955	20	0.593551	0.00377204	0.000174116
GI_15718770-S	KCNK5	potassium channel, subfamily K, member 5	NM_003740	52.6214	20.5968	0.391415	0.00357681	5.65689e-05	3.66709
GI_25777646-I	KCNN2	potassium intermediate/small conductance calcium-activated channel, subfamily N, member 2, transcript variant 2	NM_170775	2433.54	1524.96	0.626643	0.00105884	3.27959e-17		+	+	+
GI_34147344-S	KCTD14	potassium channel tetramerisation domain containing 14	NM_023930	180.72	118.125	0.653635	9.41992e-05	1.75085e-09	8.25999
GI_37540742-S	KIAA0056	KIAA0056 protein	XM_166201	527.393	339.206	0.643175	0.000962568	1.79695e-15
GI_42657036-S	KIAA0114	KIAA0114 gene product	XM_374080	1008.28	454.406	0.450674	7.45659e-05	7.356e-38	3.81729
GI_37540431-S	KIAA0114	KIAA0114 gene product	XM_353348	903.896	480.292	0.531358	0.00132777	1.90543e-15
GI_39725632-S	KIAA0116	KIAA0116 protein	NM_015004	697.485	458.965	0.658028	1.67616e-05	2.85916e-21	4.06319
GI_44662824-S	KIAA0152	KIAA0152 gene product	NM_014730	7581.38	2695.83	0.355586	5.59326e-06	7.356e-38	3.25242
GI_44955925-S	KIAA0182	KIAA0182 protein	NM_014615	622.913	412.534	0.662266	0.00181457	1.68054e-11
GI_45237192-S	KIAA0446	KIAA0446 gene product	NM_014655	1183.57	707.967	0.598162	0.000232856	2.02455e-28
GI_7662157-S	KIAA0483	KIAA0483 protein	NM_015176	624.735	294.984	0.472175	0.000124614	7.356e-38
GI_7662163-S	KIAA0513	KIAA0513 gene product	NM_014732	205.359	121.485	0.591574	0.000202607	1.37963e-14
GI_37674228-S	KIAA0514	KIAA0514	NM_014696	42.1718	20	0.474251	0.00227815	0.000721238	15.8763
GI_37543288-S	KIAA0523	KIAA0523 protein	XM_041964	254.108	106.839	0.420447	0.00012198	3.47478e-33	9.91915
GI_29789059-S	KIAA0528	KIAA0528 gene product	NM_014802	722.546	440.765	0.610017	0.000187402	2.19052e-28
GI_7662281-S	KIAA0748	KIAA0748 gene product	NM_014796	48.708	20	0.41061	0.00127245	1.23469e-07	6.52888
GI_7662307-S	KIAA0792	KIAA0792 gene product	NM_014698	404.042	207.877	0.514494	7.26359e-05	1.03651e-29	4.05025
GI_42655918-S	KIAA0792	KIAA0792 gene product	XM_375848	44.5825	20	0.448607	0.000301178	7.1153e-05
GI_37542990-S	KIAA1157	KIAA1157 protein	XM_051093	73.615	25.0334	0.340058	0.00301417	2.70562e-07
GI_24308206-S	KIAA1185	KIAA1185 protein	NM_020710	6141.23	3464.98	0.564216	0.000109078	7.356e-38
GI_33620748-S	KIAA1333	KIAA1333	NM_017769	58.076	35.2771	0.60743	0.00726621	0.00295021
GI_29336036-S	KIAA1444	LU1 protein	NM_032512	1387.17	129.586	0.0934175	2.08988e-05	7.356e-38	19.1978
GI_22055338-S	KIAA1465	KIAA1465 protein	XM_027396	508.691	82.9684	0.163102	0.000154192	7.356e-38
GI_39930400-S	KIAA1465	KIAA1465 protein	NM_020851	152.777	22.9509	0.150225	0.00356807	3.47258e-09
GI_34147343-S	KIAA1533	KIAA1533	NM_020895	694.796	388.899	0.559731	0.00136233	4.01803e-15	6.19783
GI_32698741-S	KIAA1573	KIAA1573 protein	NM_020925	461.184	105.649	0.229082	9.62862e-05	7.356e-38		-	+	+
GI_24308256-S	KIAA1576	KIAA1576 protein	NM_020927	375.153	63.6729	0.169725	3.84373e-06	7.356e-38
GI_37546014-S	KIF26A	kinesin family member 26A	XM_050278	633.101	355.196	0.561042	0.000150663	2.01472e-27	5.21889
GI_13699832-S	KIF2C	kinesin family member 2C	NM_006845	2778.77	1751.72	0.630394	3.6096e-05	7.25618e-32		-	-	+
GI_34916057-S	KLF4	Kruppel-like factor 4	NM_004235	493.773	82.6809	0.167447	3.24431e-05	7.356e-38
GI_8393671-S	KLHL3	kelch-like 3	NM_017415	108.8	64.1791	0.589881	9.12821e-05	1.92641e-07	3.13003
GI_9257226-S	KLKB1	kallikrein B, plasma 1	NM_000892	53.7644	20	0.371993	0.00155356	1.02944e-08	12.1487
GI_38455404-S	KNG	kininogen	NM_000893	55.854	20	0.358076	0.00142907	3.67756e-08
GI_9910265-S	KNSL7	kinesin-like 7	NM_020242	254.055	145.689	0.573455	0.000692621	4.42948e-17
GI_5174456-S	KNTC2	kinetochore associated 2	NM_006101	513.261	279.136	0.543848	0.00313784	3.32758e-10
GI_31341197-S	KRTCAP3	keratinocyte associated protein 3	NM_173853	108.547	61.1727	0.56356	0.00421403	7.08861e-06	10.9338
GI_32698766-S	KUB3	Ku70-binding protein 3	NM_033276	97.533	56.107	0.575262	0.000929132	2.28429e-06
GI_41352689-S	LARS2	leucyl-tRNA synthetase 2, mitochondrial, nuclear gene encoding mitochondrial protein	NM_015340	225.101	113.312	0.503383	7.81007e-05	6.03236e-23	3.44461
GI_22218344-S	LASS5	LAG1 longevity assurance homolog 5	NM_147190	659.897	417.922	0.633314	0.000571887	1.1726e-19	3.23788
GI_20428651-S	LCK	lymphocyte-specific protein tyrosine kinase	NM_005356	68.9243	20	0.290173	0.000645784	3.42851e-13
GI_4504970-S	LDB2	LIM domain binding 2	NM_001290	228.623	46.7079	0.204301	0.000169748	6.35229e-36	9.98384
GI_27436943-S	LEFTB	left-right determination, factor B	NM_020997	51.7234	23.0547	0.445731	0.000884055	9.02126e-05	408.111	-	+	+
GI_6912481-S	LETM1	leucine zipper-EF-hand containing transmembrane protein 1	NM_012318	99.6048	54.3949	0.546107	0.00685662	1.60923e-05
GI_13129141-S	LGP2	likely ortholog of mouse D11lgp2	NM_024119	41.2467	20	0.484887	0.000899308	0.000271364
GI_37577165-I	LIAS	lipoic acid synthetase, nuclear gene encoding mitochondrial protein, transcript variant 1	NM_006859	176.823	112.259	0.634867	0.00183174	1.67677e-07		-	-	+
GI_7710125-I	LIG3	ligase III, DNA, ATP-dependent, transcript variant alpha	NM_013975	321.13	200.411	0.624081	0.0012379	1.44892e-13	4.16178
GI_34222338-S	LIN28	lin-28 homolog	NM_024674	3206.04	1879.7	0.5863	0.00190519	3.81687e-13	9.38679
GI_21729883-A	LIPT1	lipoyltransferase 1, transcript variant 5	NM_145199	111.947	73.4892	0.656464	0.000251346	1.0217e-05
GI_7108354-S	LMO4	LIM domain only 4	NM_006769	1443.9	887.464	0.61463	0.000348216	3.37577e-25	4.9855
GI_45238856-S	LOC114928	hypothetical protein BC013576	NM_138437	209.385	135.644	0.647821	0.00943674	1.05663e-05	5.15429
GI_34147543-S	LOC115509	hypothetical protein BC014000	NM_138447	543.573	345.766	0.636099	0.00127073	1.75956e-13		-	+	-
GI_20270326-S	LOC116441	hypothetical protein BC014339	NM_138786	110.312	41.7734	0.378684	0.00181966	3.28205e-10	8.08333
GI_39930572-S	LOC119587	hypothetical protein LOC119587	NM_198148	213.365	127.319	0.596719	0.000249175	2.15826e-13	7.72165
GI_37059756-S	LOC122258	LOC122258	NM_145248	45.2909	20	0.44159	0.00274597	3.07953e-05	3.59013
GI_42655607-S	LOC128387	hypothetical protein LOC128387	XM_375838	208.115	121.289	0.582798	0.000127282	2.14559e-15
GI_37563614-S	LOC129039	similar to a putative protein with homology to a sequence between V2 and V3P segments within T cell gamma receptor region	XM_059329	1798.05	876.308	0.487366	0.000296305	6.62375e-32
GI_37550025-S	LOC131405	similar to abnormal cell LINeage LIN-41, heterochronic gene; Drosophila dappled/ vertebrate TRipartite Motif protein related; B-box zinc finger, Filamin and NHL repeat containing protein	XM_067369	632.32	191.988	0.303625	0.00282098	7.0929e-11	20.6455
GI_37539625-S	LOC138255	similar to RIKEN cDNA 1700028P14	XM_059956	995.818	106.081	0.106526	7.96775e-07	7.356e-38	134.331
GI_37551994-S	LOC147645	hypothetical protein LOC147645	XM_085831	104.284	59.6828	0.57231	0.0037229	5.23862e-06	3.43384
GI_42558255-S	LOC147727	hypothetical protein LOC147727	NM_203300	58.2465	25.3967	0.436021	0.00732917	0.000144512
GI_20535833-S	LOC148413	hypothetical protein LOC148413	XM_086176	66.6639	40.6365	0.609573	0.00683302	0.00124726
GI_27481523-S	LOC149576	LOC149576	XM_086580	197.198	131.311	0.665884	0.000853808	2.56555e-08
GI_24308449-S	LOC152217	hypothetical protein BC007882	NM_138487	943.488	325.297	0.344781	0.000244834	9.4402e-35
GI_31343491-S	LOC152485	hypothetical protein LOC152485	NM_178835	283.392	171.913	0.606626	0.0027648	4.4277e-10	5.85801
GI_42657986-S	LOC155036	hypothetical protein LOC155036	XM_376722	346.588	62.0295	0.178972	4.74613e-05	7.356e-38
GI_37538348-S	LOC155340	similar to unc-93 homolog B1; unc93 homolog B; unc-93 related protein	XM_055725	453.443	255.2	0.562805	0.00148489	3.54519e-14
GI_42658753-S	LOC155435	hypothetical protein LOC155435	XM_379980	93.6649	59.5704	0.635995	0.00667594	8.86616e-05
GI_37556023-S	LOC157552	similar to 40S ribosomal protein SA	XM_013127	10082.3	6715.34	0.666052	7.6288e-05	5.30391e-27
GI_18596717-S	LOC159053	LOC159053	XM_099021	322.443	171.119	0.530695	0.000815191	3.35767e-17
GI_32698893-S	LOC165257	C1q-domain containing protein	NM_182528	57.1861	19.8222	0.346626	0.00970411	0.000327047	18.7473
GI_31341368-S	LOC167127	hypothetical protein LOC167127	NM_174914	51.6598	25.9767	0.502842	0.00108433	0.000547312	15.8825
GI_31341108-S	LOC170261	hypothetical protein LOC170261	NM_173798	117.985	41.1604	0.348861	0.000150374	4.82711e-17
GI_37539864-S	LOC199953	similar to CG7744-PA	XM_114067	91.571	54.227	0.592185	0.000468805	5.19409e-06
GI_20479073-S	LOC200205	hypothetical protein LOC200205	XM_114152	290.052	149.357	0.514932	0.000284479	2.90497e-25	3.34302
GI_30155278-S	LOC219700	LOC219700	XM_167570	225.355	37.0454	0.164387	3.22659e-05	7.356e-38	4.85832
GI_20482945-S	LOC220018	LOC220018	XM_167816	1096.68	582.171	0.530849	5.28903e-05	7.356e-38
GI_37546364-S	LOC220895	similar to methyltransferase-like protein 1 isoform a; D1075-like gene product	XM_165534	341.445	195.932	0.573832	2.16003e-05	6.86283e-24
GI_27498431-S	LOC221683	LOC221683	XM_168089	1856.3	102.071	0.0549863	3.0773e-06	7.356e-38	41.5329
GI_37538454-S	LOC221875	similar to tropomyosin 3	XM_167254	233.364	130.568	0.559504	0.000119513	1.42751e-16
GI_21040276-S	LOC221955	KCCR13L	NM_139179	732.316	361.468	0.493596	0.000190084	7.356e-38
GI_30147008-S	LOC254128	similar to PRO0764	XM_171004	255.285	137.605	0.539025	0.000491359	2.14917e-15
GI_22042250-S	LOC256085	similar to Tryptophan-rich protein	XM_172389	295.339	24.1579	0.0817972	4.04912e-05	7.356e-38	12.987
GI_37545993-S	LOC256394	similar to serine proteinase inhibitor, clade A, member 4; protease inhibitor 4	XM_170754	35.9722	20	0.555985	5.76826e-05	1.739e-06
GI_37546950-S	LOC257200	similar to high mobility group AT-hook 1	XM_171008	91.5825	58.33	0.636912	0.00218005	5.38853e-05	6.76694
GI_37540732-S	LOC283157	similar to RIKEN cDNA A930008A22	XM_210908	62.2939	20	0.321059	0.000441561	7.01381e-09
GI_37542981-S	LOC283377	hypothetical protein LOC283377	XM_208647	223.25	111.216	0.498168	0.000133473	1.09317e-23
GI_27499805-S	LOC283624	hypothetical protein LOC283624	XM_211126	132.062	78.6193	0.595321	0.000281912	9.70584e-09
GI_42660495-S	LOC283731	hypothetical protein LOC283731	XM_378525	46.1174	20	0.433676	0.00170413	2.92406e-07
GI_27500713-S	LOC284307	hypothetical protein LOC284307	XM_209111	185.445	123.379	0.665313	5.33562e-05	3.95745e-09	5.88229
GI_27480278-S	LOC285467	LOC285467	XM_211907	668.868	139.701	0.208862	2.92406e-05	7.356e-38
GI_27478437-S	LOC285930	similar to hypothetical protein FLJ30672	XM_209818	185.326	98.9887	0.534133	0.000168659	1.20588e-14
GI_37541926-S	LOC338756	similar to hypothetical protein	XM_291989	1970.55	85.7681	0.043525	2.16228e-05	7.356e-38	3.47399
GI_37543683-S	LOC338759	similar to PGC7	XM_290555	750.917	42.5932	0.0567216	0.0001689	7.356e-38
GI_40548325-S	LOC338759	STELLA	NM_199286	720.512	21.9248	0.0304295	0.00016641	7.356e-38
GI_29740257-S	LOC338951	hypothetical LOC338951	XM_294750	60.0597	22.275	0.370881	0.00575219	2.79238e-05
GI_29744077-S	LOC340542	hypothetical protein LOC340542	XM_291335	130.066	62.0145	0.476793	0.000330242	2.25339e-14
GI_29744085-S	LOC340543	similar to hypothetical protein MGC15737	XM_291334	129.495	36.5537	0.282279	2.53249e-05	7.64635e-25
GI_29744089-S	LOC340544	LOC340544	XM_295269	62.4186	30.5781	0.489888	0.00598489	0.000185699
GI_29738762-S	LOC340691	LOC340691	XM_295676	33.6917	20	0.593618	0.000532353	0.00777588
GI_30158962-S	LOC348593	hypothetical gene supported by AK055696	XM_302835	1726.55	824.896	0.477771	4.27765e-05	7.356e-38	11.1986
GI_37542914-S	LOC374458	similar to KIAA1157 protein	XM_350880	48.2725	20	0.414315	0.000199328	5.98385e-06
GI_37552330-S	LOC374873	hypothetical gene supported by AL365406; BC034005	XM_353170	233.402	133.946	0.573885	0.00436661	3.47488e-08	7.94282
GI_37552523-S	LOC374883	similar to ribosomal protein L17	XM_351179	354.98	184.557	0.519908	0.000131789	7.1472e-27	3.97043
GI_40255273-S	LOC374946	hypothetical gene supported by AK075558; BC021286	NM_198545	327.006	91.5915	0.280091	0.00197862	1.3665e-12	6.63761
GI_37547259-S	LOC374963	LOC374963	XM_351244	78.6587	25.3154	0.321839	0.000489421	2.70547e-11	3.17249
GI_37546816-S	LOC375024	LOC375024	XM_353218	31.5737	20	0.633439	0.000399163	0.000791414
GI_37547151-S	LOC375180	LOC375180	XM_353275	84.0657	20	0.237909	0.000147306	3.4345e-20	9.89827
GI_37549316-S	LOC375293	LOC375293	XM_353303	64.7498	37.8428	0.584447	0.00321	0.000424156
GI_37549344-S	LOC375301	similar to RIKEN cDNA 1110046B24	XM_351511	162.423	81.7157	0.503104	2.50814e-05	7.64184e-17	3.94339
GI_38488766-S	LOC375449	similar to microtubule associated testis specific serine/threonine protein kinase	NM_198828	79.6824	37.1398	0.466098	0.00294099	1.21005e-06
GI_37551274-S	LOC375489	LOC375489	XM_353393	3521.36	2242.61	0.636859	0.000972186	5.14507e-15
GI_37552401-S	LOC375662	similar to asparagine synthetase; glutamine-dependent asparagine synthetase; TS11 cell cycle control protein	XM_351780	2685.99	784.595	0.292106	1.99397e-05	7.356e-38	6.37973
GI_42660007-S	LOC387834	similar to DKFZp434C0631 protein	XM_370675	165.361	100.514	0.607846	0.00191887	1.84794e-08
GI_42660139-S	LOC387902	similar to protein 40kD	XM_370710	1964.75	1291.27	0.657218	0.00108205	4.02743e-17
GI_42660156-S	LOC387920	similar to bA251J8.3.1	XM_370721	31.564	20	0.633633	0.00527909	0.0095106
GI_42661867-S	LOC388494	LOC388494	XM_373788	133.907	66.8435	0.499179	0.000293784	1.08018e-13	8.38866
GI_41151129-S	LOC388519	similar to 40S ribosomal protein S16	XM_371151	69.3617	30.6439	0.441799	0.00359471	8.23157e-06	5.34618
GI_42661631-S	LOC388540	LOC388540	XM_373805	75.022	42.0911	0.56105	1.63371e-05	2.57616e-05
GI_42655585-S	LOC388666	LOC388666	XM_371283	349.614	20	0.0572059	4.14537e-05	7.356e-38	66.6022
GI_42655813-S	LOC388690	LOC388690	XM_373865	83.2668	29.251	0.351292	3.87638e-05	5.80629e-12
GI_41147302-S	LOC389362	LOC389362	XM_374159	285.614	126.467	0.44279	0.00034979	6.55261e-25	3.52822
GI_42662629-S	LOC389873	similar to Selenide,water dikinase 1	XM_372233	1513.38	345.995	0.228624	2.29091e-05	7.356e-38	7.13158
GI_41148067-S	LOC392763	similar to intestinal mucin	XM_374502	814.874	359.261	0.440879	3.97262e-05	7.356e-38	16.5636
GI_42659928-S	LOC400027	hypothetical gene supported by BC047417	XM_378350	493.277	253.064	0.513026	0.00034014	4.34929e-28
GI_42660276-S	LOC400212	hypothetical gene supported by AK127576	XM_378456	475.249	95.801	0.201581	5.2907e-06	7.356e-38
GI_42660287-S	LOC400214	hypothetical gene supported by BX248296	XM_375081	40.1927	20	0.497603	0.00251389	0.00222446
GI_42656068-S	LOC400775	LOC400775	XM_378892	163.373	56.4354	0.345439	0.000428181	1.75653e-20	5.6862
GI_42656335-S	LOC400961	similar to KIAA1155 protein	XM_376062	243.963	32.1801	0.131906	1.81814e-05	7.356e-38	3.27931
GI_42657060-S	LOC401118	similar to chromosome 11 open reading frame2; chromosome 11 open reading frame2	XM_376301	227.173	121.41	0.534439	0.000780103	1.70653e-16	3.01158
GI_42658811-S	LOC401446	hypothetical gene supported by AK124896; BC037255	XM_379548	64.5554	20	0.309811	0.00137676	7.41515e-10
GI_42658313-S	LOC402495	similar to KIAA0207	XM_379830	538.16	295.679	0.549426	0.000264774	2.85993e-31	3.50953
GI_24475961-S	LOC51058	hypothetical protein LOC51058	NM_015911	242.016	124.082	0.512702	0.00032375	6.70202e-24	3.46571
GI_13124772-S	LOC51236	brain protein 16	NM_016458	437.982	218.199	0.498192	8.69119e-05	7.356e-38	4.36444
GI_31652250-S	LOC51244	hypothetical protein LOC51244	NM_016474	103.459	61.5194	0.594626	0.000673726	1.08791e-06
GI_19923554-S	LOC56270	hypothetical protein 628	NM_019613	666.529	309.454	0.464277	0.00087222	4.78971e-18
GI_12751478-S	LOC65243	hypothetical protein LOC65243	NM_023070	41.5724	20	0.481088	4.4665e-05	0.000615623	3.65346
GI_31543088-S	LOC81558	C/EBP-induced protein	NM_030802	162.99	79.4845	0.487665	0.0003745	2.53994e-17
GI_32698756-S	LOC81569	actin like protein	NM_030812	39.4748	20	0.506652	0.000412171	0.000151395
GI_31341967-S	LOC89958	hypothetical protein LOC89958	NM_178448	331.154	100.208	0.302602	0.000106762	7.356e-38
GI_37540852-S	LOC90525	hypothetical protein BC007586	XM_032304	48.2717	20	0.414321	0.00450755	7.40422e-05	3.57627
GI_14780595-S	LOC90625	hypothetical protein BC005107	XM_033004	524.562	249.21	0.475082	7.39835e-05	7.356e-38	15.9695
GI_30794245-S	LOC90736	hypothetical protein BC000919	NM_138362	259.621	153.162	0.589945	0.000654865	9.40687e-14
GI_38016157-S	LOC91431	prematurely terminated mRNA decay factor-like	NM_138698	84.6503	41.9625	0.495716	0.000694127	1.25336e-07
GI_19923908-S	LOC92305	hypothetical protein BC009331	NM_138385	45.5259	22.3944	0.491905	0.00820019	0.00184558
GI_24475732-S	LOC94105	Thy-1 co-transcribed	NM_033209	1294.84	167.833	0.129617	5.25769e-05	7.356e-38	6.42654
GI_24308086-S	LRIG1	leucine-rich repeats and immunoglobulin-like domains 1	NM_015541	297.984	92.2966	0.309737	2.88212e-05	7.356e-38	5.20029
GI_37541632-S	LRP4	low density lipoprotein receptor-related protein 4	XM_035037	48.0504	20	0.41623	0.00418746	6.66364e-05
GI_15451865-A	LRP8	low density lipoprotein receptor-related protein 8, apolipoprotein e receptor, transcript variant 3	NM_017522	592.007	304.764	0.514798	1.86349e-05	7.356e-38
GI_34222384-S	LRRN1	leucine rich repeat neuronal 1	NM_020873	643.467	263.114	0.408901	0.000238702	9.24485e-34	15.376	+	+	+
GI_42544230-S	LRRN5	leucine rich repeat neuronal 5, transcript variant 1	NM_006338	67.541	40.4504	0.598901	0.00546434	0.000480786	3.68911
GI_5901997-S	LSM6	LSM6 homolog, U6 small nuclear RNA associated	NM_007080	801.082	523.207	0.653125	3.29525e-05	7.59324e-23	3.84683
GI_8923397-S	LYAR	hypothetical protein FLJ20425	NM_017816	494.736	287.362	0.580839	0.000197212	1.50987e-21
GI_20302148-S	LYPLA1	lysophospholipase I	NM_006330	276.882	165.872	0.599071	0.00394707	1.10908e-08
GI_6006019-S	MAD2L2	MAD2 mitotic arrest deficient-like 2	NM_006341	6781.98	2517.46	0.371198	0.000949382	2.64444e-18	4.49283
GI_9966902-S	MAN1C1	mannosidase, alpha, class 1C, member 1	NM_020379	156.994	60.4323	0.384934	0.00101545	7.79697e-14	5.93638
GI_21729898-A	MAP2K5	mitogen-activated protein kinase kinase 5, transcript variant D	NM_145162	361.986	172.928	0.47772	0.000392016	1.97921e-25
GI_14043021-S	MARS	methionine-tRNA synthetase	NM_004990	3489.71	2064.19	0.591508	3.61198e-05	7.356e-38	3.4118
GI_6006022-S	MAS1	MAS1 oncogene	NM_002377	41.912	20.5895	0.491255	0.00105588	0.00292643
GI_33519454-I	MAT2B	methionine adenosyltransferase II, beta, transcript variant 2	NM_182796	77.1841	37.1433	0.48123	0.00115097	4.59313e-06		-	+	+
GI_21450843-A	MATK	megakaryocyte-associated tyrosine kinase, transcript variant 3	NM_139354	49.3313	29.8822	0.605745	0.00681256	0.00809375
GI_21314761-S	MCEE	methylmalonyl CoA epimerase	NM_032601	221.434	135.707	0.612855	0.00735299	1.84362e-06
GI_33469967-A	MCM7	MCM7 minichromosome maintenance deficient 7, transcript variant 1	NM_005916	4838.02	2733.89	0.565084	0.000273742	2.75028e-33
GI_24415403-S	MDN1	MDN1, midasin homolog	NM_014611	45.7452	22.1058	0.483238	0.00198207	0.00156631
GI_21361804-S	MDS028	uncharacterized hematopoietic stem/progenitor cells protein MDS028	NM_018463	243.376	150.608	0.618828	0.00041922	6.33753e-14
GI_14192942-S	MEGF10	MEGF10 protein	NM_032446	48.169	20	0.415205	7.36473e-05	4.47019e-05	5.35605
GI_5453737-S	MERTK	c-mer proto-oncogene tyrosine kinase	NM_006343	170.358	85.8484	0.503929	0.000243202	1.84231e-16
GI_13186319-A	METTL1	methyltransferase-like 1, transcript variant 3	NM_023033	1159.32	664.658	0.573317	5.03626e-07	7.356e-38
GI_19923799-S	MGC:13379	HSPC244	NM_016499	612.415	365.415	0.596679	5.71161e-05	8.98994e-29	5.41038
GI_14150059-S	MGC10911	hypothetical protein MGC10911	NM_032302	471.986	268.706	0.569309	0.000538121	5.76496e-22
GI_13386491-S	MGC10993	hypothetical protein MGC10993	NM_030577	197.449	105.543	0.534533	0.000196984	3.65264e-18	5.48725
GI_34147365-S	MGC1203	hypothetical protein MGC1203	NM_024296	541.515	321.06	0.592892	0.00222305	6.70965e-12
GI_34147424-A	MGC15416	hypothetical protein MGC15416	NM_032371	516.862	239.542	0.463454	0.000373974	2.52347e-27
GI_33300669-I	MGC15416	hypothetical protein MGC15416	NM_138418	188.945	98.5231	0.521438	0.00650797	7.59012e-07
GI_19923900-S	MGC16044	hypothetical protein MGC16044	NM_138371	134.758	81.96	0.608201	0.000997642	1.1086e-08
GI_16596687-S	MGC16063	hypothetical protein MGC16063	NM_053047	137.744	81.2325	0.589735	0.00904494	1.86529e-05
GI_34147473-S	MGC16491	hypothetical protein MGC16491	NM_052943	1299.1	252.553	0.194406	0.000521572	2.50869e-24	30.3712
GI_22749300-S	MGC17301	hypothetical protein MGC17301	NM_152637	63.092	30.7866	0.487964	0.00379284	5.63397e-05
GI_37539476-S	MGC19531	hypothetical protein MGC19531	XM_352931	109.64	44.3333	0.404353	0.000516037	2.03822e-14	6.09316
GI_39930532-S	MGC19531	hypothetical protein MGC19531	NM_005167	87.973	45.0833	0.512467	0.000734405	1.00859e-07	3.40243
GI_21717806-S	MGC21654	unknown MGC21654 product	NM_145647	143.135	95.4151	0.666609	0.00420692	3.82677e-06
GI_21450708-S	MGC22688	hypothetical protein MGC22688	NM_145001	76.6007	21.5814	0.281739	0.00517812	1.47528e-06
GI_34147700-S	MGC23280	hypothetical protein MGC23280	NM_144683	86.0086	57.2228	0.665315	0.000441992	0.000403319
GI_24308244-S	MGC24665	hypothetical protein MGC24665	NM_152308	356.481	196.05	0.549959	0.000337098	1.10001e-22
GI_13129105-S	MGC2477	hypothetical protein MGC2477	NM_024099	1038.87	545.622	0.525207	0.000103011	4.80119e-31	4.27927
GI_22749526-S	MGC26856	hypothetical protein MGC26856	NM_152779	689.692	20.7949	0.030151	2.60542e-05	7.356e-38	20.0812
GI_24431993-S	MGC3234	hypothetical protein MGC3234	NM_023947	363.24	221.212	0.608997	0.00142147	1.96066e-12
GI_24432073-S	MGC33338	hypothetical protein MGC33338	NM_152366	106.274	66.8224	0.628775	0.00259255	5.35104e-06	8.7883
GI_34222238-S	MGC33584	hypothetical protein MGC33584	NM_173680	268.269	128.227	0.477979	0.000200154	2.19897e-28
GI_37059759-S	MGC33864	ADP-ribosylation-like factor 6-interacting protein 6	NM_152522	368.874	228.929	0.620616	0.000123571	9.57677e-20
GI_22748956-S	MGC34647	hypothetical protein MGC34647	NM_152456	32.8715	20	0.60843	4.72001e-05	2.65472e-06	5.50993
GI_40255072-S	MGC34923	hypothetical protein MGC34923	NM_144717	89.7988	53.5152	0.595946	0.000765484	8.73585e-06
GI_23503312-S	MGC35274	hypothetical protein MGC35274	NM_153374	78.158	34.1496	0.43693	3.81384e-05	1.71946e-08
GI_32698913-S	MGC39655	hypothetical protein MGC39655	NM_182541	92.9595	43.3212	0.466022	0.000506845	9.70765e-10
GI_24308423-S	MGC40168	hypothetical protein MGC40168	NM_153709	85.4217	35.9911	0.421334	0.000585379	7.16637e-09		+	+	+
GI_34147362-S	MGC4504	hypothetical protein MGC4504	NM_024111	2452.74	505.181	0.205966	4.00369e-05	7.356e-38	24.2843
GI_23503246-S	MGC45400	hypothetical protein MGC45400	NM_153333	2531.65	1580.19	0.624174	0.000136636	4.44893e-28
GI_31543194-S	MGC45866	hypothetical protein MGC45866	NM_152259	573.982	373.981	0.651555	0.00670511	3.7382e-07	3.22032
GI_22749312-S	MGC45962	hypothetical protein MGC45962	NM_152644	127.731	60.6137	0.474542	0.000466412	4.58044e-14
GI_31341961-S	MGC48332	hypothetical protein MGC48332	NM_178450	182.054	74.8276	0.411019	0.000155731	6.64096e-27
GI_31341698-S	MGC50844	hypothetical protein MGC50844	NM_178562	566.565	321.955	0.568258	6.12652e-05	1.40631e-30	8.70523
GI_42558263-S	MGC50853	hypothetical protein MGC50853	NM_203305	58.7899	33.5661	0.57095	0.00646277	0.000783049
GI_14249217-S	MGC5139	hypothetical protein MGC5139	NM_032661	172.027	109.236	0.634993	0.0033997	4.07942e-07
GI_13129095-S	MGC5528	defective in sister chromatid cohesion homolog 1	NM_024094	441.818	258.767	0.585687	0.000322242	2.91228e-26
GI_33457310-S	MGC5987	hypothetical protein MGC5987	NM_138476	168.022	94.6328	0.563217	0.00471363	4.00556e-07
GI_42740902-S	MGC61716	hypothetical protein MGC61716	NM_182501	73.1219	45.8578	0.627142	0.00590091	0.000559314
GI_40217629-S	MGC72075	hypothetical protein MGC72075	NM_199136	145.856	63.9262	0.438283	2.00135e-05	5.87783e-19	8.00606
GI_42476191-S	MGC8685	tubulin, beta polypeptide paralog	NM_178012	8286.67	3271.99	0.39485	1.15084e-05	7.356e-38	10.1564
GI_21359891-S	MKRN1	makorin, ring finger protein, 1	NM_013446	4851.32	1717.56	0.35404	1.65965e-06	7.356e-38		+	+	-
GI_21536462-I	MMP25	matrix metalloproteinase 25, transcript variant 1	NM_022468	195.496	64.5985	0.330434	0.000132075	2.48784e-34	40.5957
GI_13027808-A	MMP25	matrix metalloproteinase 25, transcript variant 2	NM_022718	63.0236	27.0923	0.429875	0.000335063	2.55234e-06	18.9582
GI_7705723-S	MMRP19	likely ortholog of mouse monocyte macrophage 19	NM_015957	352.172	178.174	0.505929	0.000274951	6.058e-26
GI_15451903-S	MOX2	antigen identified by monoclonal antibody MRC OX-2	NM_005944	728.899	144.151	0.197765	2.80816e-05	7.356e-38	5.41159
GI_31317304-S	MPHOSPH10	M-phase phosphoprotein 10	NM_005791	551.967	324.898	0.588619	0.000280098	7.90828e-27
GI_18765724-S	MPP2	membrane protein, palmitoylated 2	NM_005374	177.688	74.8396	0.421185	0.000979859	5.60095e-15	6.29978
GI_22547113-A	MRPL10	mitochondrial ribosomal protein L10, nuclear gene encoding mitochondrial protein, transcript variant 1	NM_145255	1580.33	1050.42	0.664684	0.00100311	8.79689e-17	3.43057
GI_27436900-S	MRPL12	mitochondrial ribosomal protein L12, nuclear gene encoding mitochondrial protein	NM_002949	7938.71	4976.84	0.626908	0.00048743	4.5996e-21
GI_27436902-S	MRPL16	mitochondrial ribosomal protein L16, nuclear gene encoding mitochondrial protein	NM_017840	1861.75	1228.25	0.659729	0.000409482	1.1493e-25
GI_21265079-S	MRPL18	mitochondrial ribosomal protein L18, nuclear gene encoding mitochondrial protein	NM_014161	2358.21	1416.59	0.600706	0.000167229	3.11496e-37
GI_21735601-A	MRPL30	mitochondrial ribosomal protein L30, nuclear gene encoding mitochondrial protein, transcript variant 2	NM_016503	646.098	412.513	0.638468	0.00427829	7.27017e-09
GI_22547132-S	MRPL34	mitochondrial ribosomal protein L34, nuclear gene encoding mitochondrial protein	NM_023937	603.352	347.168	0.575399	0.0016091	6.73741e-14
GI_22035593-A	MRPL35	mitochondrial ribosomal protein L35, nuclear gene encoding mitochondrial protein, transcript variant 2	NM_145644	742.256	481.68	0.648941	0.000678597	2.4321e-17	3.47313
GI_28872733-I	MRPL43	mitochondrial ribosomal protein L43, nuclear gene encoding mitochondrial protein, transcript variant 1	NM_032112	290.204	188.923	0.651001	0.000443393	2.87584e-14		-	-	+
GI_31083084-A	MRPL52	mitochondrial ribosomal protein L52, nuclear gene encoding mitochondrial protein, transcript variant 7	NM_181307	503.617	299.76	0.595214	3.06512e-06	1.10245e-26
GI_28872739-A	MRPS11	mitochondrial ribosomal protein S11, nuclear gene encoding mitochondrial protein, transcript variant 2	NM_176805	1488.97	918.143	0.61663	0.00066956	1.85825e-21	3.00738	-	-	+
GI_16950590-A	MRPS12	mitochondrial ribosomal protein S12, nuclear gene encoding mitochondrial protein, transcript variant 3	NM_033363	1554.71	873.084	0.561574	0.000404715	2.31778e-27	3.63434
GI_16950592-I	MRPS21	mitochondrial ribosomal protein S21, nuclear gene encoding mitochondrial protein, transcript variant 2	NM_018997	835.713	530.192	0.634419	0.00108826	8.8084e-17
GI_13027603-S	MRPS34	mitochondrial ribosomal protein S34, nuclear gene encoding mitochondrial protein	NM_023936	1234.62	766.925	0.621183	0.00207908	1.5218e-12
GI_16554617-S	MRPS7	mitochondrial ribosomal protein S7, nuclear gene encoding mitochondrial protein	NM_015971	1612.36	1066.18	0.661254	8.66046e-05	5.6901e-25
GI_10190701-S	MRS2L	MRS2-like, magnesium homeostasis factor	NM_020662	639.384	359.068	0.561584	0.000174201	8.65048e-24
GI_13899343-S	MRVLDC1	MARVEL domain containing 1	NM_031484	77.8982	48.1818	0.618523	0.00700275	0.000256742
GI_28866946-S	MT1F	metallothionein 1F	NM_005949	3801.07	2498.67	0.65736	0.000637439	3.99391e-19	4.26534
GI_10835229-S	MT1G	metallothionein 1G	NM_005950	100.113	40.6359	0.4059	0.00028206	4.42058e-13
GI_31543213-S	MT1X	metallothionein 1X	NM_005952	2168.37	1169.18	0.539198	7.85841e-05	7.356e-38	3.23456
GI_37546893-S	MTA3	likely ortholog of mouse metastasis associated 3	XM_038567	931.597	528.52	0.567327	0.000312777	1.82381e-30	4.93211
GI_13699869-S	MTHFD2	methylene tetrahydrofolate dehydrogenase, methenyltetrahydrofolate cyclohydrolase, nuclear gene encoding mitochondrial protein	NM_006636	2376.28	1431.85	0.602559	0.000442398	3.93168e-25
GI_4557895-S	MTM1	myotubular myopathy 1	NM_000252	119.188	79.1821	0.664346	6.36048e-05	6.87308e-06		+	+	+
GI_27754187-S	MTND6	NADH dehydrogenase 6	NM_173714	163.858	104.981	0.640683	0.00994272	4.07966e-05
GI_37538636-S	MUC3B	mucin 3B	XM_168578	177.364	96.5146	0.544161	2.30784e-05	1.23547e-15	11.5057
GI_6912519-S	MUTYH	mutY homolog	NM_012222	932.687	419.393	0.449661	0.000417405	8.31896e-27	5.89667
GI_19224662-S	my048	my048 protein	NM_080390	133.123	42.1742	0.316806	7.37371e-05	4.67542e-25	44.7614
GI_4885496-S	MYB	v-myb myeloblastosis viral oncogene homolog	NM_005375	60.9818	20	0.327967	0.000681903	1.10317e-08
GI_34222309-S	MYST2	MYST histone acetyltransferase 2	NM_007067	910.656	280.961	0.308526	4.01498e-05	7.356e-38	4.34742
GI_6912511-S	MYST4	MYST histone acetyltransferase 4	NM_012330	39.8382	20	0.502031	0.00490414	0.00392975
GI_15451905-S	NAALAD2	N-acetylated alpha-linked acidic dipeptidase 2	NM_005467	94.1891	60.4137	0.641409	0.000918207	4.67927e-05		+	+	+
GI_14211880-S	NAG73	NPC-related protein NAG73	NM_032570	38.2132	20	0.523379	0.00694733	0.00250424
GI_15193291-A	NALP12	NACHT, leucine rich repeat and PYD containing 12	NM_033297	87.3359	20	0.229001	5.19217e-07	1.30212e-30	8.02207
GI_8923472-S	NALP2	NACHT, leucine rich repeat and PYD containing 2	NM_017852	2720.76	1205.04	0.442906	0.000362383	4.8957e-29	16.9985
GI_21040270-S	NALP7	NACHT, leucine rich repeat and PYD containing 7	NM_139176	51.533	20	0.388101	0.000565454	5.07789e-08	4.86021
GI_13376297-S	NANOG	Nanog homeobox	NM_024865	252.408	20	0.0792368	1.98186e-05	7.356e-38	23.8506	+	+	+
GI_21614528-S	NAP1L2	nucleosome assembly protein 1-like 2	NM_021963	67.6883	27.9453	0.412853	0.00480298	1.05632e-05	4.18752	-	+	-
GI_44917605-S	NAPB	N-ethylmaleimide-sensitive factor attachment protein, beta	NM_022080	149.192	96.7654	0.648596	0.000494799	4.69199e-08
GI_7262387-S	NARS	asparaginyl-tRNA synthetase	NM_004539	4137.93	2736.63	0.661352	0.000909129	3.89794e-18
GI_27262629-A	NASP	nuclear autoantigenic sperm protein, transcript variant 3	NM_152298	1364.91	478.039	0.350235	4.78847e-05	7.356e-38	3.96125
GI_19923386-S	NCBP2	nuclear cap binding protein subunit 2, 20kDa	NM_007362	3541.61	2057.4	0.580922	0.00021196	2.45944e-35
GI_4885510-S	NCL	nucleolin	NM_005381	1478.6	899.052	0.608043	0.000122788	8.70208e-34	4.39335
GI_42476174-S	NCOA7	nuclear receptor coactivator 7	NM_181782	161.152	88.8923	0.551605	0.0022208	9.35703e-10
GI_5453755-S	NCYM	DNA-binding transcriptional activator	NM_006316	46.9037	20	0.426406	0.00458625	0.000244621
GI_32130513-A	NDRG3	NDRG family member 3, transcript variant 2	NM_022477	934.606	622.215	0.665751	0.0040618	3.81501e-09
GI_39725687-S	NDUFA9	NADH dehydrogenase 1 alpha subcomplex, 9, 39kDa	NM_005002	2536.58	1579.87	0.622835	2.9882e-05	4.62985e-33
GI_39753951-S	NDUFAB1	NADH dehydrogenase 1, alpha/beta subcomplex, 1, 8kDa	NM_005003	4477.27	2636.93	0.588959	0.00178939	1.52025e-13
GI_38524584-S	NDUFS7	NADH dehydrogenase Fe-S protein 7, 20kDa	NM_024407	1514.94	989.648	0.653259	0.00716695	4.30709e-07
GI_20149567-S	NDUFV1	NADH dehydrogenase flavoprotein 1, 51kDa	NM_007103	5466.44	3284.51	0.60085	0.000334728	2.49504e-28
GI_32483415-S	NEFH	neurofilament, heavy polypeptide 200kDa	NM_021076	287.389	176.631	0.614606	0.00025839	1.12209e-16
GI_4505378-S	NFE2L1	nuclear factor-like 1	NM_003204	278.995	143.774	0.515328	0.00028398	6.58974e-18	3.04308
GI_21918830-S	NFE2L3	nuclear factor-like 3	NM_004289	365.788	89.5067	0.244696	2.55245e-07	7.356e-38	4.63555	+	+	+
GI_45597173-S	NFYB	nuclear transcription factor Y, beta	NM_006166	345.775	212.789	0.615397	0.00083337	2.79722e-13
GI_4826859-S	NHP2L1	NHP2 non-histone chromosome protein 2-like 1	NM_005008	798.055	503.533	0.63095	6.95143e-05	5.19666e-26	3.66487
GI_31317253-S	NLGN1	neuroligin 1	NM_014932	36.6484	20	0.545726	0.0031117	0.000285885
GI_31317255-A	NLGN4	neuroligin 4, transcript variant 2	NM_181332	628.57	98.5249	0.156745	5.33596e-06	7.356e-38	14.3979
GI_38045912-I	NME1	non-metastatic cells 1, protein expressed in, transcript variant 1	NM_198175	482.119	302.142	0.626696	0.00216308	7.49026e-12	3.53349
GI_5729946-S	NMU	neuromedin U	NM_006681	48.4814	20.7025	0.427019	0.000466676	0.000129431		-	+	+
GI_4557800-S	NP	nucleoside phosphorylase	NM_000270	601.981	348.834	0.579477	0.000190436	2.9178e-31	4.09567	-	+	+
GI_22027481-S	NPAS1	neuronal PAS domain protein 1	NM_002517	77.783	42.9218	0.551815	0.00735359	9.90231e-05	3.43364
GI_4505416-S	NQO2	NAD(P)H dehydrogenase, quinone 2	NM_000904	486.527	247.273	0.508241	0.00022988	1.8655e-33	4.2246
GI_7657392-S	NR1	NADPH-dependent FMN and FAD containing oxidoreductase	NM_014434	127.761	52.8031	0.413296	0.000567514	2.95875e-14	4.1368
GI_11034818-S	NRIP3	nuclear receptor interacting protein 3	NM_020645	80.8518	32.6212	0.403469	0.000111337	1.19768e-09
GI_25282390-S	NRM	nurim	NM_007243	454.606	272.017	0.598358	4.28975e-06	5.73321e-25	3.00498
GI_33286433-A	NSFL1C	NSFL1 cofactor, transcript variant 3	NM_182483	273.738	170.018	0.621098	0.00109661	1.14934e-13
GI_31543296-S	NSMAF	neutral sphingomyelinase activation associated factor	NM_003580	456.881	207.581	0.454344	5.72838e-05	7.356e-38
GI_31563516-S	NTS	neurotensin	NM_006183	66.5833	20	0.300376	0.000165166	9.12862e-14
GI_40288273-S	NUDT1	nudix-type motif 1, transcript variant 1	NM_002452	720.67	477.092	0.662012	0.00109744	1.63513e-16	4.10584
GI_8922791-S	NUDT15	nudix-type motif 15	NM_018283	376.928	234.621	0.622456	0.000506394	4.33264e-19	3.50839
GI_37594460-A	NUDT6	nudix-type motif 6, transcript variant 2	NM_198041	125.885	78.4917	0.623519	0.000729271	1.39879e-07
GI_4557808-S	OAT	ornithine aminotransferase, nuclear gene encoding mitochondrial protein	NM_000274	1086.8	581.5	0.535057	0.000267207	1.28095e-30
GI_9845506-S	OAZ2	ornithine decarboxylase antizyme 2	NM_002537	693.522	358.069	0.516305	1.58059e-05	7.356e-38	13.6661	-	+	+
GI_31795543-S	ORC1L	origin recognition complex, subunit 1-like	NM_004153	845.657	476.718	0.563725	4.42643e-05	7.356e-38		+	+	+
GI_32454751-S	ORC2L	origin recognition complex, subunit 2-like	NM_006190	416.74	190.388	0.456851	0.000745156	3.29876e-19
GI_32454752-I	ORC5L	origin recognition complex, subunit 5-like, transcript variant 1	NM_002553	395.283	253.221	0.640607	0.00023232	2.05816e-18
GI_22035611-A	OSBPL6	oxysterol binding protein-like 6, transcript variant 2	NM_145739	282.754	174.656	0.617696	0.00237133	1.01795e-09
GI_27436932-A	OTX2	orthodenticle homolog 2, transcript variant 2	NM_172337	164.754	67.4141	0.40918	0.000729537	2.21585e-16
GI_42794768-S	PAK1	p21/Cdc42/Rac1-activated kinase 1	NM_002576	1531.91	705.602	0.460603	4.60995e-06	7.356e-38	6.92305	+	-	+
GI_19923783-S	PC4	activated RNA polymerase II transcription cofactor 4	NM_006713	751.501	471.107	0.626888	0.00327883	4.62156e-10
GI_27754770-I	PCDH1	protocadherin 1, transcript variant 1	NM_002587	200.75	103.161	0.513878	0.000309768	3.78695e-20	10.3995
GI_4758885-S	PCK2	phosphoenolpyruvate carboxykinase 2	NM_004563	563.502	161.369	0.286368	8.3542e-05	7.356e-38	4.38711
GI_35493922-S	PCNT2	pericentrin 2	NM_006031	630.795	373.263	0.591734	0.000477408	7.95489e-23
GI_31317306-S	PCSK9	proprotein convertase subtilisin/kexin type 9	NM_174936	360.652	72.663	0.201477	7.99713e-05	7.356e-38
GI_22027540-S	PDCD7	programmed cell death 7	NM_005707	443.685	293.256	0.660955	0.000398405	2.13964e-17
GI_4505672-S	PDE6G	phosphodiesterase 6G, cGMP-specific, rod, gamma	NM_002602	371.292	243.697	0.656349	0.000256745	2.07132e-15	20.1158
GI_4505674-S	PDE9A	phosphodiesterase 9A	NM_002606	412.088	168.036	0.407767	5.54362e-05	7.356e-38	5.46674
GI_4505684-S	PDHA1	pyruvate dehydrogenase alpha 1	NM_000284	4689.66	2776.74	0.592098	5.61765e-06	7.356e-38
GI_4505698-S	PDHX	pyruvate dehydrogenase complex, component X	NM_003477	433.217	273.435	0.631173	0.000808448	2.97321e-16
GI_33354284-S	PEG3	paternally expressed 3	NM_006210	303.263	160.578	0.529501	6.39763e-05	6.30989e-25
GI_11037062-S	PELI1	pellino homolog 1	NM_020651	336.944	202.577	0.601219	0.000546288	1.60892e-18
GI_39725941-S	PEO1	progressive external ophthalmoplegia 1	NM_021830	463.238	292.156	0.630682	7.30239e-06	3.66344e-21	3.36905
GI_12707561-I	PER2	period homolog 2, transcript variant 1	NM_022817	94.8455	62.123	0.654992	0.0033065	0.000237533		-	-	+
GI_21361620-S	PGM1	phosphoglucomutase 1	NM_002633	2069.11	1366.1	0.660236	0.00402771	2.97802e-09
GI_6031190-S	PHB	prohibitin	NM_002634	1641.59	903.033	0.550097	0.000260778	7.80423e-34	4.33712
GI_11038623-S	PHC1	polyhomeotic-like 1	NM_004426	1459.85	364.324	0.249563	1.69593e-05	7.356e-38	6.35593
GI_37059728-S	PHF5A	PHD finger protein 5A	NM_032758	891.614	571.098	0.640522	0.000543283	2.14954e-22		-	+	+
GI_23308576-S	PHGDH	phosphoglycerate dehydrogenase	NM_006623	14616	6351.16	0.434535	7.82989e-06	7.356e-38	5.66968	+	+	-
GI_4505778-S	PHKA1	phosphorylase kinase, alpha 1	NM_002637	144.385	52.1562	0.36123	0.00015672	3.14501e-24
GI_4505780-S	PHKA2	phosphorylase kinase, alpha 2	NM_000292	141.141	79.9556	0.566494	0.000420445	3.12585e-10
GI_29740232-S	PIF1	DNA helicase homolog PIF1	XM_290643	117.574	53.6847	0.456604	3.39909e-05	1.25045e-13	3.93073
GI_5803124-S	PIM2	pim-2 oncogene	NM_006875	621.835	97.199	0.15631	1.33716e-07	7.356e-38	4.02654	-	+	-
GI_27477131-S	PIP3AP	phosphatidylinositol-3-phosphate associated protein	NM_019061	419.3	191.273	0.456172	8.17322e-06	7.356e-38
GI_4505816-S	PIP5K1B	phosphatidylinositol-4-phosphate 5-kinase, type I, beta	NM_003558	35.8862	20	0.557317	0.000427589	4.0967e-06
GI_21539662-A	PJA1	praja 1	NM_022368	407.934	222.056	0.544343	0.00107116	4.86751e-16	3.11634
GI_32455268-S	PKE	PKE protein kinase	NM_173575	110.428	71.0771	0.643651	0.00521941	4.10327e-05
GI_34147632-S	PLK1	polo-like kinase 1	NM_005030	363.976	190.003	0.522021	0.00155638	5.01847e-13
GI_41349498-S	PLP1	proteolipid protein 1, transcript variant 1	NM_000533	613.657	189.062	0.308091	0.00120074	3.41428e-16
GI_10863922-S	PMAIP1	phorbol-12-myristate-13-acetate-induced protein 1	NM_021127	1061.08	447.51	0.42175	5.9446e-06	7.356e-38	4.36685
GI_28626515-S	PNMA2	paraneoplastic antigen MA2	NM_007257	693.595	142.842	0.205944	6.48854e-06	7.356e-38
GI_33695110-S	PNPT1	polyribonucleotide nucleotidyltransferase 1	NM_033109	139.438	81.3053	0.583093	0.00430453	1.12838e-06
GI_33598949-S	PODXL	podocalyxin-like	NM_005397	1946.57	660.065	0.339091	3.74357e-05	7.356e-38	3.98681	-	+	-
GI_14602451-S	POLR2F	polymerase II polypeptide F	NM_021974	4054.98	2547.14	0.628151	0.000300937	1.22635e-27	3.07612
GI_42560247-A	POU5F1	POU domain, class 5, transcription factor 1, transcript variant 1	NM_002701	476.204	20	0.0419988	0.000114705	7.356e-38	23.9422	+	+	+
GI_37542851-S	POU6F1	POU domain, class 6, transcription factor 1	XM_352901	45.2147	24.6498	0.545172	0.00823862	0.0045527
GI_31543391-S	PPARGC1B	peroxisome proliferative activated receptor, gamma, coactivator 1, beta	NM_133263	74.3036	29.8789	0.402119	0.00244804	4.96661e-07
GI_45439310-I	PPIA	peptidylprolyl isomerase A, transcript variant 2	NM_203430	984.474	554.114	0.562853	7.00322e-05	7.356e-38
GI_29558021-I	PPM1B	protein phosphatase 1B, magnesium-dependent, beta isoform, transcript variant 2	NM_177968	1256.63	579.858	0.461439	0.000104648	7.356e-38	3.63948	-	-	+
GI_29558098-A	PPM1B	protein phosphatase 1B, magnesium-dependent, beta isoform, transcript variant 3	NM_177969	190.637	92.7707	0.486635	0.00184571	1.52548e-11		-	-	+
GI_45439328-S	PPN	porcupine, transcript variant A	NM_022825	56.2546	25.6914	0.456699	0.000783523	5.13068e-05
GI_34335276-S	PPP1R16B	protein phosphatase 1, regulatory subunit 16B	NM_015568	210.888	138.71	0.657742	0.00114403	2.49485e-10	6.90125	-	+	-
GI_13375814-S	PPP1R3B	protein phosphatase 1, regulatory subunit 3B	NM_024607	51.2325	31.5155	0.615147	0.0023168	0.00758737
GI_20336237-A	PPP1R8	protein phosphatase 1, regulatory subunit 8, transcript variant 1	NM_014110	136.575	89.7764	0.657341	0.000623851	4.88391e-07
GI_32307116-A	PPP2R2B	protein phosphatase 2, regulatory subunit B, beta isoform, transcript variant 4	NM_181676	1213.39	365.449	0.30118	6.34087e-07	7.356e-38	21.8516
GI_32967592-A	PPP2R2C	protein phosphatase 2, regulatory subunit B, gamma isoform, transcript variant 2	NM_181876	55.4276	20	0.360831	0.00416406	6.34853e-06	8.8457
GI_13375635-S	PRDM14	PR domain containing 14	NM_024504	82.0077	20	0.24388	1.78801e-05	5.19629e-26	15.2667	+	+	+
GI_4506064-S	PRKAR2B	protein kinase, cAMP-dependent, regulatory, type II, beta	NM_002736	209.023	115.401	0.552097	0.00236689	2.39219e-10
GI_40255270-S	PRKCB1	protein kinase C, beta 1	NM_002738	80.257	29.271	0.364716	0.00251655	1.78227e-07
GI_34335263-A	PRKCBP1	protein kinase C binding protein 1, transcript variant 3	NM_183048	829.384	406.065	0.489598	0.000827446	2.73477e-19
GI_34335261-I	PRKCBP1	protein kinase C binding protein 1, transcript variant 1	NM_183047	67.6556	31.3452	0.463305	0.00164193	2.16316e-06
GI_21450786-S	PRKCDBP	protein kinase C, delta binding protein	NM_145040	507.562	288.705	0.568807	0.00190226	9.12546e-13	5.63601	+	+	+
GI_40068519-I	PRO1853	hypothetical protein PRO1853, transcript variant 1	NM_144736	227.094	121.625	0.535571	7.97194e-05	1.13584e-19		-	+	-
GI_34335271-S	PROCR	protein C receptor, endothelial	NM_006404	81.3036	27.6961	0.34065	0.00233186	5.26378e-08
GI_19924110-S	PRODH	proline dehydrogenase 1, nuclear gene encoding mitochondrial protein	NM_016335	96.821	20	0.206567	1.86003e-06	3.29006e-25	3.39649
GI_24475653-S	PROK2	prokineticin 2	NM_021935	93.2039	50.8357	0.545425	0.005588	1.11792e-05	10.0843
GI_5174386-S	PROM1	prominin 1	NM_006017	1855	455.809	0.245719	1.54953e-05	7.356e-38	5.34647
GI_21264344-S	PRPH	peripherin	NM_006262	327.944	111.636	0.340412	0.000807502	1.54047e-18
GI_34304343-A	PSAT1	phosphoserine aminotransferase 1, transcript variant 2	NM_021154	1111.19	442.9	0.398582	5.21669e-05	7.356e-38	5.26934
GI_16945969-I	PSIP1	PC4 and SFRS1 interacting protein 1	NM_021144	749.22	422.529	0.563959	0.00879447	1.93107e-06	3.84131
GI_39812361-S	PSMD8	proteasome 26S subunit, non-ATPase, 8	NM_002812	1352.32	630.441	0.466192	3.28268e-05	7.356e-38	3.52796
GI_30410793-A	PSME3	proteasome activator subunit 3, transcript variant 1	NM_005789	695.031	410.935	0.591247	3.75348e-05	2.24362e-28
GI_21614545-S	PSPH	phosphoserine phosphatase	NM_004577	398.905	158.638	0.397684	5.37882e-05	4.18554e-36	3.62313
GI_10863996-S	PTBP2	polypyrimidine tract binding protein 2	NM_021190	325.229	205.797	0.632776	0.00237521	2.04426e-10
GI_40068467-S	PTGES2	prostaglandin E synthase 2, transcript variant 1	NM_025072	177.887	106.849	0.600657	0.00427269	2.26249e-07
GI_39995096-S	PTHR1	parathyroid hormone receptor 1	NM_000316	263.808	157.585	0.597347	5.18263e-05	1.28506e-17
GI_18104978-I	PTPN2	protein tyrosine phosphatase, non-receptor type 2, transcript variant 1	NM_002828	285.056	102.954	0.361171	0.000214383	1.2766e-32		+	+	+
GI_18104981-A	PTPN2	protein tyrosine phosphatase, non-receptor type 2, transcript variant 3	NM_080423	162.276	47.5047	0.29274	5.99104e-05	1.90582e-34		+	+	+
GI_19743932-A	PTPRU	protein tyrosine phosphatase, receptor type, U, transcript variant 1	NM_133178	59.889	34.8488	0.58189	0.00168153	0.000892663
GI_4506328-S	PTPRZ1	protein tyrosine phosphatase, receptor-type, Z polypeptide 1	NM_002851	359.615	72.2488	0.200906	0.000356863	5.22468e-28	5.30711
GI_42560230-I	PVRL1	poliovirus receptor-related 1, transcript variant 2	NM_203285	51.8585	27.1601	0.523735	0.00150254	0.000787555		-	-	+
GI_24797094-A	PYCR1	pyrroline-5-carboxylate reductase 1, transcript variant 2	NM_153824	1740.35	749.477	0.430647	0.000251691	1.51754e-34
GI_24797096-I	PYCR1	pyrroline-5-carboxylate reductase 1, transcript variant 1	NM_006907	400.909	168.128	0.419367	0.00258736	3.88602e-11
GI_34147514-S	PYGO2	pygopus 2	NM_138300	947.364	569.192	0.600817	4.99333e-06	3.15486e-32
GI_4826959-S	QARS	glutaminyl-tRNA synthetase	NM_005051	3791.81	2493.38	0.65757	0.00153692	2.93954e-13		-	+	-
GI_13325074-S	QSCN6	quiescin Q6	NM_002826	1088.4	566.906	0.520862	0.00119208	4.65628e-16
GI_34147654-S	RAB3A	RAB3A, member RAS oncogene family	NM_002866	404.685	254.172	0.628074	0.00335817	1.23559e-09
GI_19923749-S	RAB3B	RAB3B, member RAS oncogene family	NM_002867	104.56	39.1227	0.374165	0.00499141	4.67664e-07	4.43797
GI_7661825-A	RANGNRF	RAN guanine nucleotide release factor	NM_014185	314.686	197.511	0.627645	0.00131978	1.175e-12	3.55991
GI_8051632-S	RARRES2	retinoic acid receptor responder 2	NM_002889	1007.88	233.887	0.232058	6.88467e-05	7.356e-38	8.96775
GI_22027484-S	RASD1	RAS, dexamethasone-induced 1	NM_016084	334.515	219.925	0.657444	0.00637919	3.51863e-06
GI_34915989-S	RBPMS2	RNA-binding protein with multiple splicing 2	NM_194272	12352.3	4419.39	0.357779	4.2036e-05	7.356e-38	19.2965
GI_42560228-A	RBPSUH	recombining binding protein suppressor of hairless, transcript variant 2	NM_015874	1015.42	438.836	0.432172	0.000186958	7.356e-38
GI_42560226-I	RBPSUH	recombining binding protein suppressor of hairless, transcript variant 1	NM_005349	3464.94	1664.99	0.480525	0.00114167	9.34527e-17
GI_20070271-S	RDH11	retinol dehydrogenase 11	NM_016026	2136.28	1074.45	0.502954	5.39115e-05	7.356e-38		-	-	+
GI_22748934-S	RDH12	retinol dehydrogenase 12	NM_152443	41.0996	20	0.486623	0.00113015	1.49327e-06
GI_31543548-S	REA	repressor of estrogen receptor activity	NM_007273	2667.85	1749.59	0.655805	0.000897731	4.60206e-18
GI_7656889-A	REPIN1	replication initiator 1	NM_014374	391.742	255.574	0.652404	0.00421636	1.20836e-08
GI_9790192-S	REPRIMO	candidate mediator of the p53-dependent G2 arrest	NM_019845	2809.71	532.558	0.189542	1.06291e-06	7.356e-38	5.11769
GI_21536313-A	RET	ret proto-oncogene, transcript variant 3	NM_020629	70.7147	20	0.282827	0.000180999	4.75134e-13
GI_31795539-I	RFC5	replication factor C 5, 36.5kDa, transcript variant 2	NM_181578	281.238	44.6397	0.158726	5.73403e-06	7.356e-38	3.97895
GI_16445411-I	RFP2	ret finger protein 2, transcript variant 2	NM_052811	49.0756	26.8242	0.546589	0.00768898	0.00324753
GI_24308188-S	RGMA	RGM domain family, member A	NM_020211	1330.65	765.534	0.575308	0.00285917	7.81047e-11	8.14711
GI_4506516-S	RGS2	regulator of G-protein signalling 2, 24kDa	NM_002923	363.324	168.493	0.463754	0.00691734	4.2457e-07
GI_20336218-A	RHCE	Rhesus blood group, CcEe antigens, transcript variant 3	NM_138616	79.8607	20	0.250436	7.34072e-05	5.19867e-26
GI_20336224-I	RHD	Rhesus blood group, D antigen, transcript variant 1	NM_016124	141.947	20	0.140898	6.30253e-06	7.356e-38		+	+	+
GI_21389384-S	RHEBL1	Ras homolog enriched in brain like 1	NM_144593	73.7577	41.4443	0.561898	0.00190985	3.70408e-05	3.14108
GI_38683865-S	RNASET2	ribonuclease T2	NM_003730	2307.99	1385.78	0.600427	0.000615642	1.88618e-22
GI_37595566-S	RNF110	ring finger protein 110	NM_007144	1880.33	1165.5	0.619838	0.000161698	1.62015e-32	3.1069
GI_37622897-S	RNF129	ring finger protein 129	NM_152620	187.441	90.3079	0.481794	0.000299855	5.06872e-21
GI_38045933-A	RNF138	ring finger protein 138, transcript variant 2	NM_198128	264.534	164.638	0.62237	9.49743e-05	1.52457e-15
GI_10518498-S	RNF24	ring finger protein 24	NM_007219	230.058	125.228	0.544332	0.00123816	9.21599e-14		+	+	+
GI_37588860-A	RNF41	ring finger protein 41, transcript variant 3	NM_194359	320.241	190.43	0.594646	9.85238e-05	1.25464e-20	4.37273
GI_42718018-S	RNF44	ring finger protein 44	NM_014901	451.285	226.477	0.501849	0.000248137	1.16852e-28
GI_31543556-S	RNU3IP2	RNA, U3 small nucleolar interacting protein 2	NM_004704	472.551	260.609	0.551494	0.000106166	2.56652e-27	4.514
GI_18379326-S	RNUT1	RNA, U transporter 1	NM_005701	502.166	331.903	0.660943	0.00674608	1.12913e-06		-	+	-
GI_19743807-S	RODH	3-hydroxysteroid epimerase	NM_003725	176.041	64.1501	0.364404	0.000828761	5.81102e-16
GI_21361813-S	RP4-622L5	hypothetical protein RP4-622L5	NM_019118	72.8854	39.5584	0.542748	0.000919033	4.41658e-05
GI_5454017-S	RPC32	polymerase III	NM_006467	117.654	40.215	0.341807	0.00415979	6.39345e-08
GI_30155180-S	RPEL1	RPEL repeat containing 1	XM_166420	40.842	20	0.489692	0.0014282	2.24669e-06
GI_17402905-S	RPL22	ribosomal protein L22	NM_000983	2859.16	1793.54	0.627296	0.0012268	1.60849e-13
GI_34486095-S	RPL28	ribosomal protein L28	NM_000991	243.054	150.854	0.62066	0.000512484	1.19053e-14
GI_16117793-I	RPL36	ribosomal protein L36, transcript variant 2	NM_015414	126.716	71.5996	0.56504	0.0070442	6.53508e-06	3.48639
GI_15431305-I	RPL8	ribosomal protein L8, transcript variant 2	NM_033301	413.5	142.978	0.345775	0.00179769	3.05983e-13	4.30076
GI_8923354-S	RPP25	ribonuclease P 25kDa subunit	NM_017793	586.803	173.636	0.295902	2.32236e-05	7.356e-38		-	+	-
GI_20127599-S	RRAGD	Ras-related GTP binding D	NM_021244	438.415	234.653	0.53523	8.63208e-05	2.05113e-33		-	-	+
GI_34147329-S	RRS1	RRS1 ribosome biogenesis regulator homolog	NM_015169	421.797	217.583	0.515848	0.000583915	1.34298e-21	4.25817	-	+	+
GI_19526470-S	RTKN	rhotekin	NM_033046	1118.39	725.213	0.648444	0.000313715	7.84007e-22	4.31448
GI_34147448-S	RTN4IP1	reticulon 4 interacting protein 1	NM_032730	521.757	241.777	0.46339	0.000197993	1.65229e-30	3.80777
GI_4506752-S	RUVBL1	RuvB-like 1	NM_003707	1330.19	871.09	0.654861	0.00467602	1.29005e-08	3.01011
GI_37595567-S	SALL4	sal-like 4	NM_020436	1226.88	744.016	0.606429	0.000182667	8.08107e-30	10.6906
GI_16306547-S	SARS	seryl-tRNA synthetase	NM_006513	6038.74	3616.73	0.598921	5.60447e-05	7.356e-38	3.84235
GI_15991824-I	SCAND2	SCAN domain containing 2, transcript variant 6	NM_033640	43.9612	20	0.454947	0.00337408	0.000123994		-	+	-
GI_24307942-S	SCAP	SREBP CLEAVAGE-ACTIVATING PROTEIN	NM_012235	1712.67	1045.84	0.610649	0.00235436	7.11952e-12
GI_33620766-S	SCARB1	scavenger receptor class B, member 1	NM_005505	2366.34	1279.07	0.540527	0.00107667	3.28161e-17
GI_4506864-S	SDHD	succinate dehydrogenase complex, subunit D, integral membrane protein, nuclear gene encoding mitochondrial protein	NM_003002	1200.56	781.232	0.650723	0.00129173	1.21002e-15		-	-	+
GI_33186894-S	SELV	selenoprotein V	NM_182704	46.0252	22.449	0.487755	0.00370119	0.00112368	10.4228
GI_45269154-S	SEPHS1	selenophosphate synthetase 1	NM_012247	1774.88	500.073	0.28175	6.08709e-06	7.356e-38	12.1279
GI_24797146-S	SEPHS2	selenophosphate synthetase 2	NM_012248	380.489	214.887	0.564765	5.89472e-05	1.04702e-26
GI_33624782-I	SEPT6	septin 6, transcript variant I	NM_145799	78.0529	20	0.256236	1.69377e-05	5.36063e-16		-	+	+
GI_34147494-S	SERPINB9	serine proteinase inhibitor, clade B, member 9	NM_004155	115.656	20	0.172927	6.21109e-05	2.88242e-33	5.98263
GI_32454742-S	SESN2	sestrin 2	NM_031459	708.44	346.346	0.488885	0.00111652	4.84408e-16	4.45515
GI_5803166-S	SF3A3	splicing factor 3a, subunit 3, 60kDa	NM_006802	2456.79	1360.17	0.553637	0.000208873	4.57454e-32
GI_27477718-S	SFRP2	secreted frizzled-related protein 2	XM_050625	2550.8	257.985	0.101139	1.34697e-06	7.356e-38	26.5624	+	+	+
GI_34222270-S	SFXN2	sideroflexin 2	NM_178858	466.55	279.888	0.59991	0.000106617	4.30566e-25	3.02813
GI_31543620-S	SH2D2A	SH2 domain protein 2A	NM_003975	255.123	113.985	0.446784	0.000161274	1.63939e-32
GI_15147251-S	SH3BP1	SH3-domain binding protein 1	NM_018957	906.788	513.374	0.566146	0.0003137	1.52847e-24
GI_40548376-S	Shax3	Snf7 homologue associated with Alix 3	NM_152284	59.8835	39.807	0.664741	0.00231548	0.00808958
GI_24942125-S	SHMT2	serine hydroxymethyltransferase 2	NM_005412	5218.9	2019.44	0.386947	2.07014e-05	7.356e-38	3.28081
GI_27765092-A	SIAT1	sialyltransferase 1, transcript variant 3	NM_173217	780.498	223.767	0.286698	8.67469e-06	7.356e-38
GI_28373091-A	SIAT7D	sialyltransferase 7D-N-acetyl galactosaminide alpha-2,6-sialyltransferase), transcript variant 2	NM_175039	79.1646	49.5351	0.625723	8.235e-05	0.000196402
GI_11141876-S	SIGIRR	single Ig IL-1R-related molecule	NM_021805	391.148	256.82	0.65658	0.00383635	5.40848e-09
GI_13775598-S	SIRT1	sirtuin 1	NM_012238	540.88	329.522	0.609233	0.000950071	5.74518e-15
GI_45433547-S	SLC16A10	solute carrier family 16, member 10	NM_018593	65.2285	20	0.306614	0.000233668	1.39981e-10
GI_5032092-S	SLC1A5	solute carrier family 1, member 5	NM_005628	5728.72	3156.9	0.551066	4.96946e-06	7.356e-38	3.38581
GI_31652216-S	SLC25A16	solute carrier family 25, member 16, nuclear gene encoding mitochondrial protein	NM_152707	82.3433	32.2357	0.391479	0.00103575	2.05069e-09
GI_22748726-S	SLC25A29	solute carrier family 25, member 29	NM_152333	363.68	206.782	0.568582	0.00335311	1.12471e-09
GI_13236578-S	SLC27A3	solute carrier family 27, member 3	NM_024330	481.134	222.479	0.462405	0.00124253	1.1743e-15
GI_13325056-S	SLC27A5	solute carrier family 27, member 5	NM_012254	98.9806	50.6963	0.512184	0.000656236	1.69237e-08
GI_4826715-S	SLC29A1	solute carrier family 29, member 1	NM_004955	247.954	82.8381	0.334087	0.000314604	1.43321e-26	3.19635
GI_38708298-S	SLC29A2	solute carrier family 29, member 2	NM_001532	89.2977	46.3357	0.51889	0.00510977	7.24696e-06
GI_40254457-S	SLC31A1	solute carrier family 31, member 1	NM_001859	848.27	548.53	0.646646	0.000164296	3.96773e-24
GI_15723369-S	SLC38A5	solute carrier family 38, member 5	NM_033518	91.035	20	0.219696	4.55705e-06	7.69634e-22
GI_14042959-S	SLC4A11	solute carrier family 4, sodium bicarbonate transporter-like, member 11	NM_032034	45.6354	21.4692	0.470451	0.000899944	0.0008223	4.43975
GI_31543640-S	SLC7A3	solute carrier family 7, member 3	NM_032803	54.9289	20	0.364107	0.000391067	4.04873e-12	20.5003
GI_33286429-A	SLC7A8	solute carrier family 7, member 8, transcript variant 2	NM_182728	156.35	57.0808	0.365083	4.69035e-05	2.30594e-26	6.39365
GI_7706713-S	SLCO3A1	solute carrier organic anion transporter family, member 3A1	NM_013272	96.8344	58.8029	0.607252	0.00406827	3.08247e-05
GI_39777593-S	SLCO4A1	solute carrier organic anion transporter family, member 4A1	NM_016354	138.88	62.4018	0.449322	0.00121384	2.59193e-12
GI_21071053-A	SMARCA3	SWI/SNF related, matrix associated, actin dependent regulator of chromatin, subfamily a, member 3, transcript variant 2	NM_139048	451.027	254.442	0.564139	9.8843e-05	1.45014e-29		-	+	+
GI_21071051-I	SMARCA3	SWI/SNF related, matrix associated, actin dependent regulator of chromatin, subfamily a, member 3, transcript variant 1	NM_003071	81.6625	41.5649	0.508984	0.00219103	1.83931e-05		-	+	+
GI_8924245-S	SNFT	Jun dimerization protein p21SNFT	NM_018664	108.052	71.3255	0.660103	0.0024721	2.41453e-05
GI_28416941-S	SNRPD1	small nuclear ribonucleoprotein D1 polypeptide 16kDa	NM_006938	326.124	194.076	0.595099	0.00139163	7.5816e-14
GI_34328935-S	SNRPD3	small nuclear ribonucleoprotein D3 polypeptide 18kDa	NM_004175	184.341	116.467	0.631802	0.000626363	3.71514e-09		-	-	+
GI_4507130-S	SNRPF	small nuclear ribonucleoprotein polypeptide F	NM_003095	9248.2	6161.3	0.666216	0.000723763	7.74483e-21
GI_29540556-A	SNRPN	small nuclear ribonucleoprotein polypeptide N, transcript variant 1	NM_003097	6703.09	3977.59	0.593396	0.000253897	3.34901e-32	9.87569	+	+	+
GI_13027654-A	SNURF	SNRPN upstream reading frame, transcript variant 2	NM_022804	5959.41	2942.77	0.493802	0.00110779	5.27184e-17	11.5005
GI_23510412-S	SNX26	sorting nexin 26	NM_052948	55.5505	27.2821	0.491122	0.00103186	0.000136375
GI_31742500-S	SNX27	sorting nexin family member 27	NM_030918	1128.34	705.758	0.625483	7.83153e-05	3.4675e-29	3.216
GI_4507232-S	SOCS1	suppressor of cytokine signaling 1	NM_003745	89.5324	45.975	0.513501	0.00367511	1.80331e-06	6.56606
GI_21536304-S	SOCS2	suppressor of cytokine signaling 2	NM_003877	1373.07	287.085	0.209083	3.91815e-05	7.356e-38
GI_41406088-S	SOX13	SRY-box 13	NM_005686	569.605	199.436	0.35013	0.000119629	7.356e-38	4.4018
GI_30179902-S	SOX8	SRY-box 8	NM_014587	849.879	163.291	0.192134	2.60027e-05	7.356e-38	4.91842
GI_38372900-S	SP1	Sp1 transcription factor	NM_138473	329.806	205.473	0.623012	0.00649382	6.07607e-07
GI_40788000-I	SPRY1	sprouty homolog 1, antagonist of FGF signaling, transcript variant 2	NM_199327	101.275	56.5538	0.558418	0.00299579	1.5624e-05		-	+	-
GI_23308573-S	SPRY4	sprouty homolog 4	NM_030964	257.433	153.807	0.597464	1.79453e-06	2.89618e-17	5.0873
GI_5902121-S	SPTBN2	spectrin, beta, non-erythrocytic 2	NM_006946	282.776	104.255	0.368684	0.00072806	1.74316e-18
GI_6806899-S	SQLE	squalene epoxidase	NM_003129	870.747	525.725	0.603763	0.00252015	2.05624e-11
GI_37550558-S	SR140	U2-associated SR140 protein	XM_031553	260.253	148.451	0.57041	0.000726756	1.5823e-15
GI_4507208-S	SRM	spermidine synthase	NM_003132	12404.3	7937.09	0.639866	0.00267459	3.22538e-11	4.21433
GI_14042965-S	SSTK	serine/threonine protein kinase SSTK	NM_032037	45.1719	25.6785	0.568462	0.00262946	0.00718728	3.04599
GI_11761623-I	ST7	suppression of tumorigenicity 7, transcript variant a	NM_018412	199.764	112.4	0.562664	0.000173414	3.04705e-16
GI_11761623-A	ST7	suppression of tumorigenicity 7, transcript variant a	NM_018412	160.262	87.5483	0.546282	0.000657834	6.50648e-11
GI_11761625-I	ST7	suppression of tumorigenicity 7, transcript variant b	NM_021908	79.3172	34.6704	0.437111	0.000783637	1.17366e-08
GI_4507250-S	STAR	steroidogenic acute regulatory protein	NM_000349	69.349	21.4623	0.309482	0.000190422	2.50467e-10
GI_21618337-A	STAT3	signal transducer and activator of transcription 3, transcript variant 2	NM_003150	690.981	422.003	0.61073	0.000121023	7.34336e-28		+	+	+
GI_44890053-S	STK33	serine/threonine kinase 33	NM_030906	70.7508	35.6359	0.503682	0.00331106	2.85293e-05	8.95764
GI_38327571-A	STK6	serine/threonine kinase 6, transcript variant 6	NM_198437	1637.64	894.732	0.546355	2.78372e-05	7.356e-38		-	+	-
GI_44890051-I	STMN1	stathmin 1/oncoprotein 18, transcript variant 1	NM_203401	61.5924	21.3892	0.34727	0.000601507	6.84854e-08
GI_39725681-S	STRAIT11499	hypothetical protein STRAIT11499	NM_021242	289.172	138.99	0.480648	2.27162e-05	4.63126e-32
GI_39812452-S	SURF6	surfeit 6	NM_006753	1406.63	531.468	0.377831	0.000105346	7.356e-38
GI_7662271-S	SV2A	synaptic vesicle glycoprotein 2A	NM_014849	212.699	98.3038	0.462173	0.000149367	4.7786e-24	4.06098
GI_22091456-S	SYNGR3	synaptogyrin 3	NM_004209	53.3984	25.1767	0.471488	0.00105188	0.000126525
GI_31560862-S	SYT2	synaptotagmin II	NM_177402	89.2435	50.2944	0.563564	0.000529379	2.13285e-06
GI_45504375-S	SYT6	synaptotagmin VI	NM_205848	72.6091	23.6627	0.325892	0.00257393	1.17423e-07	6.19187
GI_11119413-S	TACC2	transforming, acidic coiled-coil containing protein 2	NM_006997	657.499	222.185	0.337924	1.6571e-05	7.356e-38	3.32198
GI_37545625-S	TAF4B	TAF4b RNA polymerase II, TATA box binding protein-associated factor, 105kDa	XM_290809	370.872	164.712	0.444121	0.000462919	5.6304e-24
GI_21536354-A	TAF6	TAF6 RNA polymerase II, TATA box binding protein-associated factor, 80kDa, transcript variant 3	NM_139122	142.781	88.1185	0.617158	0.00385813	5.91054e-07
GI_38202254-S	TARS	threonyl-tRNA synthetase	NM_152295	2868.06	1893.96	0.660363	0.00195018	5.42816e-13
GI_29789113-S	TBC1D14	TBC1 domain family, member 14	NM_020773	300.948	175.512	0.583197	3.8074e-05	6.8194e-21
GI_30410773-S	TBC1D8	TBC1 domain family, member 8	NM_007063	329.672	149.54	0.453602	2.62838e-06	7.356e-38
GI_4507372-S	TBCC	tubulin-specific chaperone c	NM_003192	285.011	184.673	0.64795	0.00260018	1.11578e-09		-	+	-
GI_40217811-A	TBRG4	transforming growth factor beta regulator 4, transcript variant 1	NM_004749	600.157	370.376	0.617132	0.00517981	5.59924e-08
GI_45439353-S	TCEA1	transcription elongation factor A, 1, transcript variant 1	NM_006756	2142.36	1143.47	0.533743	0.000895012	8.72527e-19
GI_13786122-S	TCF7L1	transcription factor 7-like 1	NM_031283	1222.69	656.635	0.537041	0.000216704	1.08892e-32	14.7456	+	+	+
GI_40548373-A	TCL1B	T-cell leukemia/lymphoma 1B, transcript variant 1	NM_004918	180.064	52.7501	0.292952	0.000743911	1.76682e-17
GI_13540472-S	TCP1	t-complex 1	NM_030752	5015.04	2672.79	0.532955	0.00019476	7.356e-38
GI_29789089-S	TD-60	RCC1-like	NM_018715	5242.96	2457.83	0.468787	2.53916e-05	7.356e-38	4.64167
GI_4507424-S	TDGF1	teratocarcinoma-derived growth factor 1	NM_003212	6010.34	878.923	0.146235	9.39244e-07	7.356e-38	41.0097	+	+	+
GI_9257244-A	TERF1	telomeric repeat binding factor 1, transcript variant 2	NM_003218	950.714	177.981	0.187208	6.46066e-07	7.356e-38	17.8392	-	+	-
GI_9257245-I	TERF1	telomeric repeat binding factor 1, transcript variant 1	NM_017489	380.537	111.099	0.291953	1.29453e-05	7.356e-38	14.0425	-	+	-
GI_38201699-A	TERT	telomerase reverse transcriptase, transcript variant 4	NM_198254	42.3259	23.0913	0.54556	0.00231251	0.00845851
GI_38327617-A	TEX14	testis expressed sequence 14, transcript variant 2	NM_031272	33.996	20	0.588305	0.00510787	0.0069124	6.62523	+	-	-
GI_4507440-S	TFAP2A	transcription factor AP-2 alpha	NM_003220	39.2604	20	0.509419	0.00173015	0.000253411
GI_7657298-S	TFCP2L1	transcription factor CP2-like 1	NM_014553	46.132	20	0.433539	0.0065714	0.00037682	6.29549
GI_39777595-S	TGIF2	TGFB-induced factor 2	NM_021809	591.706	350.437	0.592249	0.000458176	4.11295e-18		+	-	+
GI_40354196-S	THAP11	THAP domain containing 11	NM_020457	853.745	517.189	0.605789	2.68027e-05	1.57224e-30
GI_40317627-S	THBS2	thrombospondin 2	NM_003247	237.555	23.9835	0.10096	1.09024e-05	7.356e-38		+	+	+
GI_18087810-S	THRAP6	thyroid hormone receptor associated protein 6	NM_080651	598.36	310.248	0.518497	0.00120516	5.7699e-16
GI_19923361-S	THY1	Thy-1 cell surface antigen	NM_006288	549.06	90.4259	0.164692	2.09183e-05	7.356e-38	6.14687
GI_22209000-S	TIGD1	tigger transposable element derived 1	NM_145702	127.379	65.5983	0.514985	0.00221106	1.14834e-08
GI_22325391-S	TIGD7	tigger transposable element derived 7	NM_033208	155.181	100.442	0.647257	0.00145431	5.62148e-07
GI_6912707-S	TIMM10	translocase of inner mitochondrial membrane 10 homolog	NM_012456	1747.61	978.044	0.559647	7.41376e-06	7.356e-38
GI_7019552-S	TIMM22	translocase of inner mitochondrial membrane 22 homolog	NM_013337	901.705	537.876	0.59651	3.23903e-05	1.40544e-32	3.23257
GI_4507514-S	TIMP4	tissue inhibitor of metalloproteinase 4	NM_003256	330.067	140.258	0.424938	0.000830627	2.68939e-18	7.32731	-	+	+
GI_34147648-S	TLE2	transducin-like enhancer of split 2 homolog, Drosophila)	NM_003260	57.9235	20	0.345283	0.000977719	1.01237e-09		-	+	+
GI_7705754-S	TM4SF11	transmembrane 4 superfamily member 11	NM_015993	91.2728	35.2962	0.386711	0.000587436	6.59967e-11
GI_23397491-S	TMEM20	transmembrane protein 20	NM_153226	139.927	60.4301	0.431869	0.000228033	1.92245e-18
GI_7705725-S	TMX2	thioredoxin-related transmembrane protein 2	NM_015959	1593.26	1016.12	0.637762	0.0011133	1.30566e-16
GI_7657123-S	TNFAIP8	tumor necrosis factor, alpha-induced protein 8	NM_014350	237.205	146.927	0.619409	0.000310006	2.41685e-14
GI_14790166-A	TNFRSF6B	tumor necrosis factor receptor superfamily, member 6b, decoy, transcript variant M68E	NM_003823	89.7048	52.5431	0.585733	0.000367699	5.11881e-06
GI_23510436-A	TNFRSF8	tumor necrosis factor receptor superfamily, member 8, transcript variant 2	NM_152942	128.702	28.0498	0.217944	2.17333e-06	1.43209e-31	5.8883
GI_11545882-S	TNMD	tenomodulin protein	NM_022144	77.5233	20	0.257987	0.00274671	1.45748e-08
GI_39725679-S	TOMM22	translocase of outer mitochondrial membrane 22 homolog	NM_020243	1243.81	768.84	0.618133	0.000142403	5.1784e-31	3.59423
GI_9506858-S	TOMM7	translocase of outer mitochondrial membrane 7 homolog	NM_019059	4101.79	2433.91	0.593378	0.00101121	9.47338e-18
GI_5032188-S	TP53BP1	tumor protein p53 binding protein, 1	NM_005657	1283.36	788.397	0.614323	1.73042e-05	7.25e-32
GI_26024330-S	TPI1	triosephosphate isomerase 1	NM_000365	5386.14	3584.11	0.665432	0.00100503	5.5932e-16
GI_22748618-A	TPM3	tropomyosin 3	NM_152263	547.563	282.901	0.516655	0.00228207	7.4073e-12		-	-	+
GI_39725631-I	TPM3	tropomyosin 3	NM_153649	3745.07	2393.9	0.639214	8.09635e-06	7.80356e-31		-	-	+
GI_31543820-S	TPST2	tyrosylprotein sulfotransferase 2	NM_003595	584.597	379.249	0.648736	0.000479267	4.58049e-19	5.54724
GI_15812223-A	TRERF1	transcriptional regulating factor 1, transcript variant 2	NM_033501	116.517	55.5049	0.476367	3.77836e-05	1.4525e-12	3.10698
GI_15011942-S	TRIM2	tripartite motif-containing 2	NM_015271	455	279.433	0.614138	0.000324228	1.87223e-19
GI_15208661-S	TRIM22	tripartite motif-containing 22	NM_006074	70.8428	20	0.282315	4.88487e-05	4.97675e-16	4.96604	+	+	+
GI_16445440-S	TRIM26	tripartite motif-containing 26	NM_003449	87.4881	45.9427	0.525131	0.000907409	2.49227e-07
GI_14971416-S	TRIM28	tripartite motif-containing 28	NM_005762	909.509	564.28	0.620423	0.00890454	3.25331e-06	3.30374
GI_25777697-A	TRIM39	tripartite motif-containing 39, transcript variant 2	NM_172016	327.684	207.329	0.63271	0.00264187	2.10418e-10		-	+	-
GI_42544204-A	TSLP	thymic stromal lymphopoietin, transcript variant 2	NM_138551	45.3073	20	0.44143	0.00132728	6.06484e-05
GI_4507710-S	TTC1	tetratricopeptide repeat domain 1	NM_003314	564.046	357.802	0.634349	0.000200993	4.1027e-20	4.19707
GI_4507728-S	TUBB	tubulin, beta polypeptide	NM_001069	8159.67	5069.85	0.62133	0.00225378	3.67418e-12	5.32891	-	-	+
GI_37059741-S	TUBE1	tubulin, epsilon 1	NM_016262	210.679	115.687	0.549115	0.000143269	3.71194e-18
GI_27436899-S	TXN2	thioredoxin 2, nuclear gene encoding mitochondrial protein	NM_012473	431.716	273.772	0.634148	0.000151272	4.99299e-20		+	-	-
GI_21450690-S	U2AF1L3	U2(RNU2) small nuclear RNA auxiliary factor 1-like 3	NM_144987	100.642	64.5799	0.641679	0.0052862	4.7011e-05	3.62293	-	+	-
GI_33188457-A	UBE2D2	ubiquitin-conjugating enzyme E2D 2, transcript variant 1	NM_003339	428.733	271.333	0.632872	0.00193805	2.26908e-11
GI_38157977-A	UBE2L3	ubiquitin-conjugating enzyme E2L 3, transcript variant 1	NM_003347	451.969	268.437	0.593928	0.000201503	1.21434e-19
GI_7657670-S	UBTF	upstream binding transcription factor, RNA polymerase I	NM_014233	93.6352	57.2176	0.611069	0.00270485	2.05984e-05
GI_13027637-S	UGP2	UDP-glucose pyrophosphorylase 2	NM_006759	5258.13	2384.54	0.453496	0.000567691	2.05876e-23	5.66086
GI_18254471-S	UNC5D	unc-5 homolog D	NM_080872	42.9856	24.1799	0.562512	0.000608304	0.00909809	5.16715	-	+	-
GI_19718750-A	UNG	uracil-DNA glycosylase, nuclear gene encoding mitochondrial protein, transcript variant 2	NM_080911	572.221	317.617	0.55506	0.000128426	1.35315e-34
GI_18375526-A	UPF3B	UPF3 regulator of nonsense transcripts homolog B, transcript variant 2	NM_023010	695.146	456.12	0.65615	0.00876681	2.02696e-06
GI_21264372-S	UPK1A	uroplakin 1A	NM_007000	54.521	29.0956	0.533659	0.00048303	0.000601688
GI_19923785-S	UQCR	ubiquinol-cytochrome c reductase subunit	NM_006830	326.466	168.807	0.517074	0.0030345	4.0912e-10	3.85042
GI_44889413-S	USP32	ubiquitin specific protease 32	NM_032582	1087.81	504.046	0.463358	1.55201e-05	7.356e-38
GI_14149816-S	USP44	ubiquitin specific protease 44	NM_032147	356.218	48.7548	0.136868	9.03547e-05	7.356e-38	10.8436	+	+	+
GI_4507856-S	USP7	ubiquitin specific protease 7	NM_003470	249.062	139.506	0.560126	0.000220812	4.44338e-20	3.25914	+	+	+
GI_11641422-A	USP9X	ubiquitin specific protease 9, X-linked, transcript variant 2	NM_021906	646.169	379.857	0.58786	0.00153396	2.57404e-13
GI_4507858-S	UTF1	undifferentiated embryonic cell transcription factor 1	NM_003577	2964.82	177.226	0.0597763	3.19724e-05	7.356e-38	25.742
GI_4505540-S	VDP	vesicle docking protein p115	NM_003715	2346.82	1130.02	0.481511	0.000707507	4.92614e-21		-	-	+
GI_33356561-S	VENTX2	VENT-like homeobox 2	NM_014468	602.846	25.9394	0.0430282	3.84004e-05	7.356e-38	20.1021
GI_40254472-S	VLDLR	very low density lipoprotein receptor	NM_003383	47.5208	21.2153	0.446442	0.00326572	0.000486588		-	+	-
GI_17865801-S	VPS4B	vacuolar protein sorting 4B	NM_004869	372.58	217.792	0.584551	5.12343e-05	5.84802e-24
GI_7710155-S	WARS	tryptophanyl-tRNA synthetase	NM_004184	1758.6	937.56	0.533129	5.84341e-06	7.356e-38		-	+	-
GI_23199994-S	WBSCR22	Williams Beuren syndrome chromosome region 22	NM_017528	844.457	492.113	0.582757	0.000131547	1.97545e-34
GI_5901891-S	WDHD1	WD repeat and HMG-box DNA binding protein 1	NM_007086	814.676	430.858	0.52887	0.00048459	2.90878e-24		-	+	-
GI_31317275-A	WDR20	WD repeat domain 20, transcript variant 4	NM_181302	72.8852	45.4538	0.623636	0.0040162	0.00115993		+	+	-
GI_40806208-I	WWP2	Nedd-4-like ubiquitin-protein ligase, transcript variant 3	NM_199423	92.6676	51.2017	0.552531	0.00204487	4.54719e-07
GI_14110394-S	XBP1	X-box binding protein 1	NM_005080	722.146	470.839	0.652	4.20738e-05	2.64647e-22
GI_38202242-S	YARS	tyrosyl-tRNA synthetase	NM_003680	3989.18	1886.1	0.472804	8.42006e-05	7.356e-38	3.04897
GI_21166354-S	YT521	splicing factor YT521-B	NM_133370	1651.42	1039.99	0.629755	1.07149e-05	2.55057e-30
GI_38044289-S	ZCCHC8	zinc finger, CCHC domain containing 8	NM_017612	186.9	116.862	0.625265	0.000852437	4.15551e-11
GI_33504488-S	ZD52F10	hypothetical gene ZD52F10	NM_033317	988.042	616.256	0.623714	0.00088161	1.05772e-17	11.1966
GI_34222165-S	ZDHHC19	zinc finger, DHHC domain containing 19	NM_144637	139.067	40.4057	0.290548	0.000297903	1.80778e-22	6.56515
GI_27734844-S	ZDHHC23	zinc finger, DHHC domain containing 23	NM_173570	169.122	35.9251	0.212421	9.10927e-07	7.356e-38
GI_7706132-S	ZDHHC3	zinc finger, DHHC domain containing 3	NM_016598	446.21	202.637	0.454129	1.22664e-05	7.356e-38
GI_37675271-A	ZFP29	zinc finger protein 29	NM_017894	35.4315	20	0.564469	0.00122736	0.000248868	5.06975	-	-	+
GI_22547196-S	ZIC2	Zic family member 2	NM_007129	744.721	307.865	0.413396	4.91316e-06	7.356e-38	4.59478	+	+	+
GI_22547199-S	ZIC3	Zic family member 3 heterotaxy 1	NM_003413	612.428	186.472	0.30448	2.62582e-07	7.356e-38	8.4537	+	+	+
GI_42733609-S	ZNF132	zinc finger protein 132	NM_003433	68.8643	44.3885	0.644579	0.000561423	0.00159642
GI_4507982-S	ZNF134	zinc finger protein 134	NM_003435	196.826	125.607	0.638163	0.000487774	3.9412e-11	3.73054
GI_37552031-S	ZNF17	zinc finger protein 17	XM_091895	184.879	119.315	0.645368	0.00149642	1.10288e-08
GI_5902157-S	ZNF183	zinc finger protein 183	NM_006978	307.266	202.524	0.659116	0.000207078	3.52949e-14
GI_14249487-S	ZNF206	zinc finger protein 206	NM_032805	937.447	22.7496	0.0242676	5.28993e-05	7.356e-38	42.5846	-	+	-
GI_11496268-S	ZNF277	zinc finger protein 277	NM_021994	299.604	188.725	0.629915	0.0058326	2.3094e-07
GI_31543982-S	ZNF289	zinc finger protein 289, ID1 regulated	NM_032389	309.782	199.703	0.644657	0.000436692	1.8022e-15
GI_24308296-S	ZNF306	zinc finger protein 306	NM_024493	84.2782	47.7189	0.566207	0.00030394	5.14668e-06
GI_34147476-S	ZNF307	zinc finger protein 307	NM_019110	87.9464	51.4252	0.584733	0.00196462	7.0263e-06
GI_40807455-S	ZNF313	zinc finger protein 313	NM_018683	3051.15	1910.03	0.626003	0.000103952	6.34774e-33
GI_21687251-S	ZNF342	zinc finger protein 342	NM_145288	259.824	103.895	0.399867	0.000942988	7.96638e-17	6.30153	-	+	+
GI_21361560-S	ZNF35	zinc finger protein 35	NM_003420	348.782	217.179	0.622678	0.00197983	1.06087e-10	5.71463
GI_31543986-S	ZNF350	zinc finger protein 350	NM_021632	175.06	114.288	0.65285	0.00552721	1.34082e-06
GI_24308060-S	ZNF363	zinc finger protein 363	NM_015436	422.649	192.294	0.454973	0.00428787	7.4931e-09
GI_25777703-A	ZNF398	zinc finger protein 398, transcript variant 1	NM_170686	699.381	217.294	0.310695	1.38274e-06	7.356e-38	3.66944	-	+	-
GI_34147525-S	ZNF551	zinc finger protein 551	NM_138347	107.584	63.4988	0.590225	0.0027876	5.23739e-07	3.99143	-	+	-
GI_7706726-S	ZNF589	zinc finger protein 589	NM_016089	214.78	102.378	0.476664	0.00125614	6.04046e-14	7.03394
GI_19923649-S	ZNF607	zinc finger protein 607	NM_032689	102.148	55.5833	0.544145	0.00328802	7.29076e-07	3.9815
GI_25777705-A	ZNRD1	zinc ribbon domain containing, 1, transcript variant b	NM_014596	162.994	73.2157	0.449193	5.36218e-05	5.47118e-19

## Sheet: C up in NANOG kd
Table S1 C				Signal	Signal	Ratio	P value	P value	Ratio		ChIP-chip data Boyer et al.
REF_ID	SYMBOL	GENE_NAME	GB_ACC	mock	NANOG kd	NANOG / mock	t-test	Ill.cust.	hESCs / uniRNA	OCT4	NANOG	SOX2
GI_4501848-S	ABCA3	ATP-binding cassette, sub-family A, member 3	NM_001089	20.4881	45.0734	2.19998	0.000550051	0.00177418
GI_34452699-S	ABCC4	ATP-binding cassette, sub-family C, member 4	NM_005845	165.763	290.154	1.75041	0.000253803	1.21985e-17
GI_34452696-A	ACCN1	amiloride-sensitive cation channel 1, neuronal, transcript variant 2	NM_001094	69.1552	114.463	1.65516	0.00833796	5.52292e-05		-	+	-
GI_11038625-S	ACTG2	actin, gamma 2, smooth muscle, enteric	NM_001615	46.4301	101.009	2.17551	6.92495e-05	1.16434e-09	31.238
GI_33624895-I	ADAMTS9	a disintegrin-like and metalloprotease with thrombospondin type 1 motif, 9, transcript variant 1	NM_182920	34.7325	85.0539	2.44883	0.000514071	9.72641e-09
GI_25777735-A	ALDH4A1	aldehyde dehydrogenase 4 family, member A1, nuclear gene encoding mitochondrial protein, transcript variant P5CDhS	NM_170726	130.497	219.898	1.68508	0.00255491	1.16877e-09
GI_19111149-S	AMOT	angiomotin	NM_133265	178.601	268.307	1.50227	0.000690128	3.10628e-10		-	+	-
GI_34577067-S	ANGPTL2	angiopoietin-like 2	NM_012098	59.5846	104.119	1.74741	0.000504956	1.19696e-06
GI_14149903-I	ANTXR1	anthrax toxin receptor 1, transcript variant 1	NM_032208	159.35	369.407	2.31821	8.94726e-05	1.07391e-34
GI_15011978-A	ARHGEF4	Rho guanine nucleotide exchange factor 4, transcript variant 1	NM_015320	166.571	387.763	2.32791	8.53069e-05	2.1984e-33
GI_29570781-S	ASXL1	additional sex combs like 1	NM_015338	176.749	281.727	1.59394	0.000696734	9.30602e-13		-	+	-
GI_34996530-S	B3GTL	beta 3-glycosyltransferase-like	NM_194318	56.9064	116.332	2.04427	0.000700935	1.66664e-09
GI_21040367-A	BACE	beta-site APP-cleaving enzyme, transcript variant d	NM_138973	38.769	70.3181	1.81377	0.000493973	0.000176035
GI_5453564-I	BAIAP2	BAI1-associated protein 2, transcript variant 3	NM_006340	61.7336	112.481	1.82204	0.00344631	8.13075e-07
GI_7304922-S	BAZ2B	bromodomain adjacent to zinc finger domain, 2B	NM_013450	111	212.071	1.91055	0.000420951	7.79997e-17
GI_21040323-A	BCL6	B-cell CLL/lymphoma 6, transcript variant 1	NM_001706	20.8757	57.1518	2.73772	0.00552482	6.97745e-05
GI_34147466-S	BCLP	beta-casein-like protein	NM_033504	53.8757	97.1853	1.80388	0.00624742	2.72402e-05
GI_11038640-A	BCR	breakpoint cluster region, transcript variant 2	NM_021574	105.836	258.469	2.44217	0.00592654	1.81976e-07	3.92596
GI_11038638-I	BCR	breakpoint cluster region, transcript variant 1	NM_004327	59.2494	125.997	2.12655	0.000322445	5.24321e-11
GI_4502408-S	BICD1	Bicaudal D homolog 1	NM_001714	139.907	355.624	2.54186	0.00344358	1.54117e-09
GI_21536418-S	BIK	BCL2-interacting killer	NM_001197	31.7433	85.0239	2.67848	0.0040135	1.05134e-06
GI_21536416-A	BIN1	bridging integrator 1, transcript variant 10	NM_139351	458.892	1154.54	2.51593	0.000904933	1.2677e-18
GI_31317208-A	BTBD3	BTB domain containing 3, transcript variant 2	NM_181443	463.693	815.597	1.75892	6.59805e-05	6.84845e-32
GI_28872718-S	BTG2	BTG family, member 2	NM_006763	22.2843	68.1988	3.0604	6.09135e-05	2.17815e-08
GI_31377576-S	C10orf13	chromosome 10 open reading frame 13	NM_152429	40.6931	74.8943	1.84047	0.00736043	0.000210062
GI_31343346-S	C14orf65	chromosome 14 open reading frame 65	NM_174979	157.528	245.819	1.56048	0.00349343	1.50919e-08
GI_6912301-S	C16orf35	chromosome 16 open reading frame 35	NM_012075	71.3259	116.135	1.62823	0.00080806	2.45248e-06
GI_18201877-S	C20orf108	chromosome 20 open reading frame 108	NM_080821	110.985	167.605	1.51016	0.000494458	2.12703e-07
GI_13376346-S	C20orf39	chromosome 20 open reading frame 39	NM_024893	54.9306	228.707	4.16356	0.000147487	2.97869e-35
GI_42476063-S	C20orf58	chromosome 20 open reading frame 58	NM_152864	171.027	428.617	2.50614	0.000817325	2.10998e-18
GI_4758865-S	C5orf13	chromosome 5 open reading frame 13	NM_004772	791.634	1236.57	1.56205	0.000519502	1.12957e-19	3.16488
GI_42476062-S	C6orf145	chromosome 6 open reading frame 145	NM_183373	176.56	267.989	1.51784	0.000964306	1.28644e-10
GI_22095361-S	C9orf19	chromosome 9 open reading frame 19	NM_022343	246.877	836.526	3.38843	0.000101818	7.356e-38	3.11971	-	+	-
GI_8922232-S	C9orf40	chromosome 9 open reading frame 40	NM_017998	59.2751	90.8226	1.53222	0.00647946	0.00104161
GI_10864076-S	CACNA1H	calcium channel, voltage-dependent, alpha 1H subunit	NM_021098	60.1321	131.549	2.18767	0.00681633	5.662e-06
GI_5174402-S	CACNA2D2	calcium channel, voltage-dependent, alpha 2/delta subunit 2	NM_006030	248.842	393.044	1.57949	0.00189851	7.59581e-12	5.97211
GI_28872804-A	CBFA2T3	core-binding factor, runt domain, alpha subunit 2; translocated to, 3, transcript variant 2	NM_175931	24.7822	55.9799	2.25888	0.00877069	0.000544222
GI_22538812-S	CCL2	chemokine ligand 2	NM_002982	20	35.7709	1.78854	0.0070767	0.00744173		+	+	+
GI_16950654-S	CCND1	cyclin D1	NM_053056	878.594	1414.98	1.6105	0.00400722	2.96117e-09		-	-	+
GI_34147599-S	CD99	CD99 antigen	NM_002414	418.58	680.29	1.62523	0.00013821	1.4751e-23
GI_13899304-S	CD99L2	CD99 antigen-like 2	NM_031462	124.692	226.383	1.81554	0.000403471	8.72459e-17		+	+	+
GI_16507963-A	CDH23	cadherin related 23, transcript variant 2	NM_052836	20	44.7201	2.23601	0.00157182	0.000838046
GI_17978496-A	CDKN1A	cyclin-dependent kinase inhibitor 1A, transcript variant 1	NM_000389	100.562	215.584	2.14379	0.00164564	2.73731e-12	4.44476
GI_4557440-S	CDKN1C	cyclin-dependent kinase inhibitor 1C	NM_000076	106.344	402.508	3.78496	0.000621461	1.38497e-21
GI_31340723-S	CEI	CEI protein	NM_178569	21.0436	119.627	5.68472	0.000351204	4.03701e-20		+	+	+
GI_13325063-S	CELSR2	cadherin, EGF LAG seven-pass G-type receptor 2	NM_001408	152.744	296.349	1.94017	0.00190501	4.22291e-12
GI_32307157-S	CENTG3	centaurin, gamma 3	NM_031946	33.8573	55.72	1.64573	0.0063491	0.00731578
GI_32967302-A	CERK	ceramide kinase, transcript variant 2	NM_182661	583.721	902.581	1.54625	0.0019601	1.13297e-11
GI_21361572-S	CHN1	chimerin 1	NM_001822	451.964	726.937	1.6084	0.000274982	3.12485e-23	5.58269
GI_20127466-S	CHST10	carbohydrate sulfotransferase 10	NM_004854	121.399	219.355	1.80689	0.000835842	1.09275e-12
GI_21312135-S	CHST6	carbohydrate sulfotransferase 6	NM_021615	32.185	70.2531	2.18279	0.00992629	0.000231282	10.8484
GI_23238227-S	CHST7	carbohydrate sulfotransferase 7	NM_019886	717.904	1307.01	1.82059	0.0016068	3.55535e-14	5.8497
GI_16507207-S	CIC	capicua homolog	NM_015125	45.2356	70.3085	1.55427	0.00147239	0.00312532
GI_19923342-S	CITED2	Cbp/p300-interacting transactivator, with Glu/Asp-rich carboxy-terminal domain, 2	NM_006079	161.443	304.977	1.88907	0.00694796	6.16999e-07		-	+	-
GI_21361610-S	CKIP-1	CK2 interacting protein 1; HQ0024c protein	NM_016274	65.7647	140.378	2.13455	0.00312367	1.90782e-08	3.86059
GI_37693998-S	CKTSF1B1	cysteine knot superfamily 1, BMP antagonist 1	NM_013372	20	105.076	5.2538	1.6312e-05	2.03329e-26	4.78457
GI_18496982-S	CLIPR-59	CLIP-170-related protein	NM_015526	221.975	371.085	1.67174	0.00493359	4.52093e-08
GI_29789067-S	CLONE25003	hypothetical protein CLONE25003	NM_015381	600.484	1072.56	1.78616	0.000548896	2.02769e-23	4.27505
GI_42716296-S	CLU	clusterin, transcript variant 1	NM_001831	581.343	1603.56	2.75837	1.64519e-05	7.356e-38
GI_31083343-S	CMKOR1	chemokine orphan receptor 1	NM_020311	72.2051	194.938	2.69978	0.000130443	1.86825e-28
GI_21071040-S	CNTNAP2	contactin associated protein-like 2	NM_014141	196.049	512.373	2.61349	1.47966e-05	7.356e-38	9.93371
GI_18765747-A	COL18A1	collagen, type XVIII, alpha 1, transcript variant 2	NM_130445	420.332	1170.37	2.78439	0.00211184	1.70239e-12	7.25693
GI_17986276-S	COL4A2	collagen, type IV, alpha 2	NM_001846	120.523	265.352	2.20167	0.00294855	4.72556e-10
GI_15890084-A	COL4A5	collagen, type IV, alpha 5, transcript variant 1	NM_000495	344.706	604.656	1.75412	0.00283367	4.8511e-10		-	+	-
GI_16357500-A	COL4A6	collagen, type IV, alpha 6, transcript variant A	NM_001847	42.5845	86.4454	2.02997	0.000985557	4.54924e-07		-	+	-
GI_16554578-S	COL5A1	collagen, type V, alpha 1	NM_000093	58.6051	120.932	2.06351	2.93653e-06	4.04972e-11
GI_32895367-A	COL8A1	collagen, type VIII, alpha 1, transcript variant 2	NM_020351	20	34.5528	1.72764	0.00546875	0.00190936		-	+	-
GI_17978501-A	COL9A1	collagen, type IX, alpha 1, transcript variant 1	NM_001851	27.9836	69.1854	2.47236	0.000198838	6.42003e-07	21.1009
GI_17978503-A	COL9A1	collagen, type IX, alpha 1, transcript variant 2	NM_078485	47.2861	102.148	2.16021	0.000950591	2.50526e-08	13.6782
GI_31083125-S	COL9A2	collagen, type IX, alpha 2	NM_001852	58.9229	118.162	2.00537	0.00205026	2.26531e-08
GI_4758051-S	CRABP1	cellular retinoic acid binding protein 1	NM_004378	2221.86	4907.02	2.20852	0.00196176	9.51963e-13	9.28853
GI_6382069-S	CRABP2	cellular retinoic acid binding protein 2	NM_001878	53.6517	218.981	4.08153	4.69831e-05	7.356e-38
GI_4503122-S	CTGF	connective tissue growth factor	NM_001901	788.786	1247.97	1.58214	0.0018037	1.36301e-12	4.03464	+	+	+
GI_34147546-S	CTHRC1	collagen triple helix repeat containing 1	NM_138455	291.097	571.278	1.9625	3.09425e-05	3.30432e-37
GI_23110959-S	CTSL2	cathepsin L2	NM_001333	1359.32	2527.52	1.8594	3.304e-05	7.356e-38	8.42343	-	+	-
GI_23199988-S	CXCL14	chemokine ligand 14	NM_004887	30.4183	101.984	3.35272	0.00539769	7.57601e-07
GI_16933529-A	CYP26A1	cytochrome P450, family 26, subfamily A, polypeptide 1, transcript variant 1	NM_000783	580.547	1353.84	2.33201	9.46211e-05	7.356e-38	15.1861
GI_4758115-S	DAG1	dystroglycan 1	NM_004393	534.154	812.492	1.52108	0.00149295	3.74072e-14
GI_38016944-S	DEAF1	deformed epidermal autoregulatory factor 1	NM_021008	70.0798	111.816	1.59555	0.00887644	0.000103337
GI_21614503-I	DEGS	degenerative spermatocyte homolog, lipid desaturase, transcript variant 1	NM_003676	717.152	1108.13	1.54518	0.000104467	2.7837e-21
GI_26024196-S	DGAT2	diacylglycerol O-acyltransferase homolog 2	NM_032564	20	43.3269	2.16635	0.000997609	0.00021229
GI_34222303-S	DHRS3	dehydrogenase/reductase member 3	NM_004753	43.5781	124.291	2.85214	5.27996e-06	5.28258e-18		+	+	+
GI_20336291-A	DHX30	DEAH box polypeptide 30, transcript variant 3	NM_138614	363.226	555.361	1.52897	0.00887323	2.49188e-06
GI_21553322-S	DIRAS1	DIRAS family, GTP-binding RAS-like 1	NM_145173	77.0052	119.781	1.55549	0.00603434	5.75957e-05
GI_41107701-S	DJ159A19.3	hypothetical protein DJ159A19.3	XM_372774	20	46.2843	2.31421	0.00319675	1.00942e-05
GI_42660230-S	DKFZP434B061	DKFZP434B061 protein	XM_375042	38.3647	60.3178	1.57222	0.00730472	0.00790297
GI_27497914-S	DKFZp434H1419	hypothetical protein DKFZp434H1419	XM_087060	53.2293	81.8886	1.53841	0.00753166	0.00143554
GI_40254896-S	DKFZp434K1210	hypothetical protein DKFZp434K1210	NM_017606	91.5466	156.41	1.70853	0.00208245	6.90206e-08
GI_14149955-S	DKFZp564A176	hypothetical protein DKFZp564A176	NM_032242	114.001	191.812	1.68255	0.0038468	8.56686e-08
GI_38093640-S	DKFZP566G1424	hypothetical protein DKFZp566G1424	NM_198272	54.2813	81.4423	1.50037	0.00748261	0.00261913
GI_14150048-S	DKFZp761A132	hypothetical protein DKFZp761A132	NM_032296	35.5551	75.3728	2.11989	0.00207171	4.88617e-06
GI_40548392-A	DKK3	dickkopf homolog 3	NM_013253	38.0301	73.2638	1.92647	0.00578416	0.000157222
GI_41352719-S	DLX5	distal-less homeo box 5	NM_005221	20	30.8007	1.54004	0.00178117	2.6466e-05		+	+	+
GI_24586683-A	DMN	desmuslin, transcript variant B	NM_015286	24.7586	52.683	2.12787	0.00902042	0.00112347
GI_32479518-A	DVL1	dishevelled, dsh homolog 1, transcript variant 2	NM_181870	63.4134	156.519	2.46823	0.00174187	2.72976e-11
GI_12669916-S	E2F5	E2F transcription factor 5, p130-binding	NM_001951	524.649	787.632	1.50126	0.00113207	1.80586e-13	4.26622
GI_27436880-S	EBAF	endometrial bleeding associated factor	NM_003240	23.776	157.701	6.63278	1.23085e-06	7.356e-38	4.44379	+	+	+
GI_34147386-S	EFHD1	EF hand domain containing 1	NM_025202	93.2415	328.76	3.5259	3.15893e-06	7.356e-38
GI_42734435-S	EFHD2	EF hand domain containing 2	NM_024329	684.98	1096.93	1.6014	0.00543686	5.02999e-08
GI_14589875-A	EFS	embryonal Fyn-associated substrate, transcript variant 2	NM_032459	20	56.258	2.8129	0.00182555	1.86047e-06	3.18561
GI_37547280-S	EGFL3	EGF-like-domain, multiple 3	XM_031401	49.101	97.5019	1.98574	0.00415412	1.51245e-05
GI_24308068-S	EHZF	early hematopoietic zinc finger	NM_015461	159.931	461.04	2.88274	1.52141e-05	7.356e-38
GI_38045893-A	ELKS	Rab6-interacting protein 2, transcript variant gamma	NM_178038	48.1123	73.1033	1.51943	0.00128575	0.00350013
GI_14042987-S	EMILIN2	elastin microfibril interfacer 2	NM_032048	195.626	305.692	1.56263	0.0073109	2.67158e-06
GI_4758267-S	EML1	echinoderm microtubule associated protein like 1	NM_004434	126.139	350.976	2.78245	3.92113e-08	7.356e-38
GI_4557422-S	ENTPD6	ectonucleoside triphosphate diphosphohydrolase 6	NM_001247	236.516	383.254	1.62041	0.00722076	7.83605e-07
GI_32967312-I	EPHA3	EphA3, transcript variant 1	NM_005233	30.3767	86.0754	2.8336	0.0020802	2.7138e-08
GI_17975764-A	EPHB2	EphB2, transcript variant 1	NM_017449	93.082	161.869	1.73899	0.00270748	1.39309e-08
GI_4758297-S	ERBB2	v-erb-b2 erythroblastic leukemia viral oncogene homolog 2, neuro/glioblastoma derived oncogene homolog	NM_004448	47.7492	100.143	2.09727	0.000841478	1.07476e-08	8.47047	-	+	+
GI_42544170-A	ERCC1	excision repair cross-complementing rodent repair deficiency, complementation group 1, transcript variant 2	NM_001983	238.981	370.936	1.55216	0.000595692	3.41515e-15		-	+	-
GI_6031164-S	F2R	coagulation factor II receptor	NM_001992	110.873	169.515	1.52891	0.00117185	8.47905e-08
GI_42476034-S	FAM20A	family with sequence similarity 20, member A	NM_017565	20	48.1491	2.40745	8.51288e-05	1.68124e-07
GI_29733255-S	FBXO10	F-box only protein 10	XM_291314	28.2502	85.5942	3.02986	0.000867082	1.36238e-09	3.23118
GI_17105402-I	FEZ1	fasciculation and elongation protein zeta 1, transcript variant 1	NM_005103	542.865	1971.41	3.63149	3.35932e-05	7.356e-38		+	+	+
GI_17105401-I	FEZ1	fasciculation and elongation protein zeta 1, transcript variant 2	NM_022549	269.492	855.277	3.17366	3.56672e-05	7.356e-38	5.5523	+	+	+
GI_17105402-A	FEZ1	fasciculation and elongation protein zeta 1, transcript variant 1	NM_005103	359.225	1086.45	3.02443	0.000511156	1.854e-24		+	+	+
GI_42661382-S	FHOD3	formin homology 2 domain containing 3	XM_371114	22.3597	126.54	5.65929	0.00235599	2.13628e-10
GI_37059779-S	FIBCD1	fibrinogen C domain containing 1	NM_032843	32.8571	63.2186	1.92405	0.00506014	0.000642944
GI_31542633-S	FILIP1	filamin A interacting protein 1	NM_015687	108.732	248.551	2.2859	0.00101336	1.55771e-14	5.21247
GI_18765710-S	FJX1	four jointed box 1	NM_014344	208.635	358.004	1.71593	0.00108804	2.0909e-15
GI_14042952-S	FKSG17	FKSG17	NM_032031	70.8098	111.561	1.5755	0.00897537	0.000121467
GI_8922262-S	FLJ10159	hypothetical protein FLJ10159	NM_018013	356.603	911.983	2.55742	3.69654e-05	7.356e-38
GI_8922276-S	FLJ10199	hypothetical protein FLJ10199	NM_018022	1049.32	1798.66	1.71412	0.00120609	2.88813e-16
GI_21361780-S	FLJ10350	hypothetical protein FLJ10350	NM_018067	337.884	509.169	1.50693	0.00485691	3.25818e-08
GI_8922647-S	FLJ10759	hypothetical protein FLJ10759	NM_018207	25.0635	61.0012	2.43387	0.00391403	9.54852e-05
GI_40254892-S	FLJ11273	hypothetical protein FLJ11273	NM_018374	62.0877	101.801	1.63963	0.000258116	1.46407e-05
GI_13376338-S	FLJ11535	hypothetical protein FLJ11535	NM_024888	53.2953	137.837	2.58629	0.00331829	2.50846e-08	8.14785
GI_31542694-S	FLJ14594	hypothetical protein FLJ14594	NM_032808	507.974	1302.31	2.56373	0.000356545	1.08377e-28	7.03619
GI_31982905-S	FLJ14957	hypothetical protein FLJ14957	NM_032866	320.826	540.4	1.6844	0.000192485	2.96424e-23	8.62207
GI_40254903-S	FLJ20321	hypothetical protein FLJ20321	NM_017766	91.3501	149.894	1.64087	0.00597211	3.57114e-06
GI_8923627-S	FLJ20699	hypothetical protein FLJ20699	NM_017931	125.876	205.88	1.63558	0.00235607	6.78139e-09
GI_12711681-S	FLJ21870	hypothetical protein FLJ21870	NM_023016	118.196	236.905	2.00434	0.000115157	7.44823e-22
GI_40254958-S	FLJ22169	hypothetical protein FLJ22169	NM_024085	119.271	199.939	1.67634	0.00376812	7.21789e-08
GI_13376328-S	FLJ22202	hypothetical protein FLJ22202	NM_024883	127.37	212.658	1.66961	0.000153392	1.09351e-12
GI_13375978-S	FLJ23058	hypothetical protein FLJ23058	NM_024696	57.9925	115.752	1.99598	0.00644332	5.46562e-06
GI_31542744-S	FLJ23091	putative NFkB activating protein 373	NM_024911	34.4539	91.9706	2.66938	0.00117663	7.65771e-10
GI_21389360-S	FLJ25436	hypothetical protein FLJ25436	NM_144581	57.6001	92.6932	1.60925	0.00937779	0.0006651
GI_38570114-S	FLJ25476	FLJ25476 protein	NM_152493	150.691	269.74	1.79002	0.00134719	1.37559e-12
GI_34222285-S	FLJ25534	hypothetical protein FLJ25534	NM_153234	19.9151	137.469	6.90275	0.000155995	7.97438e-29
GI_23308520-S	FLJ30634	hypothetical protein FLJ30634	NM_153014	20	76.9967	3.84984	0.00109121	1.44513e-10
GI_21389558-S	FLJ31978	hypothetical protein FLJ31978	NM_144669	153.317	295.965	1.93041	0.000109306	2.69639e-24	5.2375
GI_38348371-S	FLJ44968	FLJ44968 protein	NM_198537	20	38.2453	1.91227	0.00164612	0.00623706
GI_38348363-S	FLJ46603	FLJ46603 protein	NM_198530	233.363	353.362	1.51422	0.000638414	1.815e-13
GI_45333897-S	FLJ90022	hypothetical protein FLJ90022	NM_153690	23.9601	70.6189	2.94735	0.0002688	1.58921e-08
GI_23503314-S	FLJ90798	hypothetical protein FLJ90798	NM_153367	117.607	187.417	1.59359	0.00913442	1.3366e-05
GI_38202220-A	FLRT3	fibronectin leucine rich transmembrane protein 3, transcript variant 1	NM_013281	80.6887	258.328	3.20154	9.7308e-05	7.86828e-34
GI_4557594-S	FOXF2	forkhead box F2	NM_001452	182.347	664.11	3.64201	2.52256e-05	7.356e-38
GI_31563335-A	FOXK2	forkhead box K2, transcript variant 3	NM_181431	38.7282	67.3134	1.7381	0.0088814	0.000950641
GI_29789366-S	FOXP4	forkhead box P4	NM_138457	20	62.6189	3.13094	0.00390408	2.33292e-06
GI_17738307-S	FREQ	frequenin homolog	NM_014286	34.7841	63.3671	1.82173	0.00318716	0.000652035	3.50364
GI_38455387-S	FRZB	frizzled-related protein	NM_001463	21.2205	118.889	5.60255	2.44251e-05	2.47585e-27	5.88044
GI_7242223-I	FST	follistatin, transcript variant FST317	NM_006350	21.0825	82.7681	3.92591	0.000346185	6.19708e-12
GI_7242221-A	FST	follistatin, transcript variant FST344	NM_013409	306.226	728.117	2.37771	3.83625e-05	7.356e-38
GI_30410729-A	FUT8	fucosyltransferase 8 fucosyltransferase), transcript variant 5	NM_178157	96.5166	167.775	1.7383	0.00875699	1.02188e-05
GI_22035685-S	FZD3	frizzled homolog 3	NM_017412	69.3215	172.503	2.48845	3.02484e-05	9.00171e-23		-	-	+
GI_9945384-S	GALNS	galactosamine-6-sulfate sulfatase	NM_000512	66.2608	100.13	1.51115	0.000499293	0.000227358
GI_5360211-I	GAS7	growth arrest-specific 7, transcript variant b	NM_005890	20	41.4807	2.07403	0.00497019	0.000700031
GI_4503916-S	GAS8	growth arrest-specific 8	NM_001481	32.6511	76.1488	2.3322	0.00775133	5.36686e-05
GI_34485725-S	GCNT1	glucosaminyl transferase 1, core 2	NM_001490	20	39.0521	1.95261	0.00512263	5.26967e-05
GI_20336263-A	GGA2	golgi associated, gamma adaptin ear containing, ARF binding protein 2, transcript variant 2	NM_138640	180.257	274.178	1.52104	0.00147071	2.7376e-10
GI_13518031-S	GLI3	GLI-Kruppel family member GLI3	NM_000168	286.567	449.235	1.56764	0.00535138	7.64574e-08		+	+	+
GI_4504080-S	GPC1	glypican 1	NM_002081	60.8235	104.574	1.7193	0.000803425	1.94333e-06
GI_38158027-S	GPR54	G protein-coupled receptor 54	NM_032551	29.1197	82.9978	2.85023	0.000110504	2.28003e-10
GI_7656842-A	GRCA	likely ortholog of mouse gene rich cluster, A gene, transcript variant A-1	NM_014449	48.0059	94.766	1.97405	0.000158238	1.42556e-07
GI_4504140-S	GRM4	glutamate receptor, metabotropic 4	NM_000841	34.8513	59.9663	1.72063	0.00428353	0.00224886	8.77319	-	+	+
GI_23065568-S	GSTA4	glutathione S-transferase A4	NM_001512	201.138	304.264	1.51271	0.008425	3.45582e-06
GI_4758505-S	HAND1	heart and neural crest derivatives expressed 1	NM_004821	446.02	1697.25	3.80532	0.000484211	3.19174e-25		+	+	+
GI_13259519-S	HDAC4	histone deacetylase 4	NM_006037	262.097	407.155	1.55345	0.00459612	2.6569e-08
GI_21237796-I	HDAC5	histone deacetylase 5, transcript variant 1	NM_005474	30.6265	64.1781	2.09551	0.00361903	7.4397e-05
GI_20127596-S	Hes4	bHLH factor Hes4	NM_021170	51.3248	144.296	2.81143	0.003874	3.55172e-08
hmm21716-S	hmm21716	Gnomon gene hmm21716 , RefSeq build 34		20	47.8126	2.39063	0.00275398	4.65743e-05
hmm28369-S	hmm28369	Gnomon gene hmm28369 , RefSeq build 34		35.5092	66.9128	1.88438	0.0048433	0.000319221
hmm31018-S	hmm31018	Gnomon gene hmm31018 , RefSeq build 34		47.5889	106.596	2.23993	0.000270767	2.0788e-10	3.49396
hmm759-S	hmm759	Gnomon gene hmm759 , RefSeq build 34		30.6258	51.9203	1.69531	0.00177412	0.00827768
hmm7998-S	hmm7998	Gnomon gene hmm7998 , RefSeq build 34		30.9912	83.3868	2.69066	0.00342257	5.87724e-07
hmm8270-S	hmm8270	Gnomon gene hmm8270 , RefSeq build 34		21.3094	43.0065	2.01819	0.00564977	0.00639939
Hs.23871-S	Hs.23871	Cluster 23871 , UniGene build 163		30.6055	115.804	3.78376	0.000671586	9.64291e-15
Hs.450853-S	Hs.450853	Cluster 450853 , UniGene build 163		75.9997	125.565	1.65218	9.17895e-05	3.46308e-07
Hs.469165-S	Hs.469165	Cluster 469165 , UniGene build 163		88.9929	141.229	1.58697	0.00295313	1.06656e-05
GI_30089936-A	HSPA5BP1	heat shock 70kDa protein 5 binding protein 1, transcript variant 2	NM_178031	263.849	435.107	1.64908	0.00199152	4.78738e-12
GI_39725667-S	HTR1D	5-hydroxytryptamine receptor 1D	NM_000864	52.923	106.912	2.02014	0.00898567	5.57866e-05
GI_33946335-S	ID2	inhibitor of DNA binding 2, dominant negative helix-loop-helix protein	NM_002166	1148.4	2024.8	1.76315	0.000320606	2.6323e-30		+	+	-
GI_28178831-S	IDH2	isocitrate dehydrogenase 2, mitochondrial	NM_002168	792.967	1474.44	1.8594	0.000163728	7.356e-38
GI_4504584-S	IFIT1	interferon-induced protein with tetratricopeptide repeats 1	NM_001548	20	36.0419	1.8021	9.47419e-06	3.08244e-07
GI_4755141-S	INPPL1	inositol polyphosphate phosphatase-like 1	NM_001567	498.265	840.665	1.68718	0.00440781	8.27346e-09
GI_4505286-S	IRF4	interferon regulatory factor 4	NM_002460	68.1202	172.67	2.53478	0.00215691	9.83182e-11
GI_22047129-S	IRX1	iroquois homeobox protein 1	XM_098320	989.909	2006.32	2.02677	0.000285778	1.81379e-32
GI_39930474-S	IRX2	iroquois homeobox protein 2	NM_033267	504.339	1345.39	2.66763	3.09031e-06	7.356e-38	6.7512	+	+	+
GI_34147571-S	ISG20	interferon stimulated gene 20kDa	NM_002201	50.0915	140.339	2.80165	0.000160921	1.25224e-20
GI_37675279-A	JUB	jub, ajuba homolog, transcript variant 2	NM_198086	44.0435	77.5405	1.76054	0.00110766	9.39255e-05		-	+	+
GI_44890066-S	JUN	v-jun sarcoma virus 17 oncogene homolog	NM_002228	20	40.2564	2.01282	0.000720493	0.0027372		-	+	-
GI_10938013-S	JUND	jun D proto-oncogene	NM_005354	1882.45	2986.45	1.58647	0.00461644	2.05898e-08		+	-	-
GI_11545760-S	KCNK12	potassium channel, subfamily K, member 12	NM_022055	66.6758	291.698	4.37487	0.000305941	9.81434e-29	4.41323
GI_26051259-I	KCNQ2	potassium voltage-gated channel, KQT-like subfamily, member 2, transcript variant 3	NM_004518	29.062	70.8297	2.43719	0.00475842	4.0092e-05
GI_42734309-S	KIAA0140	KIAA0140	NM_014661	184.729	317.328	1.7178	0.00774283	1.406e-06
GI_7662295-S	KIAA0769	KIAA0769 gene product	NM_014824	170.156	267.562	1.57245	0.000163936	9.44011e-13
GI_37545060-S	KIAA0802	KIAA0802 protein	XM_031357	223.004	344.114	1.54308	0.000142309	3.25268e-14
GI_37549539-S	KIAA0842	KIAA0842 protein	XM_290944	20	70.9105	3.54553	0.0025088	2.651e-07
GI_35038563-S	KIAA0922	KIAA0922 protein	NM_015196	250.623	497.456	1.98488	0.000256375	4.446e-28
GI_37541532-S	KIAA0931	KIAA0931 protein	XM_041191	221.347	336.224	1.51899	0.00116788	7.60959e-12
GI_21361584-S	KIAA0992	palladin	NM_016081	139.165	303.644	2.1819	1.04929e-05	9.19357e-32
GI_37550526-S	KIAA1237	KIAA1237 protein	XM_087386	26.8082	123.134	4.59315	0.00162373	1.14641e-11
GI_24475638-S	KIAA1295	KIAA1295 protein	NM_017963	84.9841	140.231	1.65009	0.00508305	1.64356e-05	5.0261
GI_18548545-S	KIAA1337	KIAA1337 protein	XM_052561	20	65.5976	3.27988	0.0049003	1.31591e-05	4.35775
GI_24308256-S	KIAA1576	KIAA1576 protein	NM_020927	375.153	702.352	1.87217	2.42803e-06	5.59178e-36
GI_37548529-S	KIAA1639	KIAA1639 protein	XM_290923	35.507	61.3083	1.72665	0.00825149	0.00233534
GI_37545618-S	KIAA1695	hypothetical protein FLJ22297	XM_352922	25.0235	152.311	6.08672	9.5737e-05	6.0227e-34
GI_41204979-S	KIAA2002	KIAA2002 protein	XM_370878	1116.08	1919.55	1.7199	0.00018072	1.22931e-25
GI_41393558-I	KIF1B	kinesin family member 1B, transcript variant 2	NM_183416	142.93	221.277	1.54815	0.00395607	3.54191e-07
GI_37546014-S	KIF26A	kinesin family member 26A	XM_050278	633.101	1047.35	1.65432	0.00266008	1.3012e-10	5.21889
GI_13994286-S	KLF16	Kruppel-like factor 16	NM_031918	59.6331	97.7581	1.63933	0.00894504	0.00017387
GI_28559087-S	LAMA2	laminin, alpha 2	NM_000426	114.623	199.553	1.74095	0.000297316	2.06451e-13	4.85858
GI_21264601-S	LAMA5	laminin, alpha 5	NM_005560	845.49	1392.01	1.64639	0.00682412	2.9922e-07
GI_13569871-S	LBH	likely ortholog of mouse limb-bud and heart gene	NM_030915	198.368	419.96	2.11708	0.000942759	2.07367e-17
GI_4557716-S	LHCGR	luteinizing hormone/choriogonadotropin receptor	NM_000233	20	63.2661	3.16331	0.00550781	9.10315e-06
GI_4557720-S	LIPA	lipase A, lysosomal acid, cholesterol esterase	NM_000235	115.032	313.272	2.72335	0.000339361	8.35709e-27
GI_4758913-S	LITAF	lipopolysaccharide-induced TNF factor	NM_004862	903.636	2072.94	2.294	1.8503e-05	7.356e-38
GI_14277673-S	LMCD1	LIM and cysteine-rich domains 1	NM_014583	83.9892	131.624	1.56715	0.00748287	0.000104813		-	+	-
GI_4505004-S	LMO1	LIM domain only 1	NM_002315	23.8798	105.419	4.41457	0.00148128	2.41203e-11
GI_24308385-S	LOC115294	similar to hypothetical protein FLJ10883	NM_052937	50.5298	90.6233	1.79346	0.000406856	5.89137e-06
GI_21264329-S	LOC142678	skeletrophin	NM_080875	75.703	161.08	2.12779	0.00955542	1.00632e-05
GI_31343533-S	LOC143903	layilin	NM_178834	49.5857	138.641	2.79599	0.000239956	2.51065e-15
GI_18584195-S	LOC145786	hypothetical protein LOC145786	XM_096860	599.385	2222.45	3.70788	4.26525e-05	7.356e-38
GI_40255213-S	LOC147111	hypothetical protein LOC147111	NM_178493	260.743	644.122	2.47033	0.00281959	7.72191e-11
GI_27477941-S	LOC148918	LOC148918	XM_086361	90.591	207.352	2.28888	0.00116622	8.04735e-14
GI_29746641-S	LOC150299	similar to hypothetical protein FLJ31846	XM_097869	20	59.1817	2.95908	0.000193101	2.32924e-07
GI_28372544-S	LOC205251	hypothetical protein LOC205251	NM_174925	260.581	396.448	1.5214	0.00134603	7.38856e-14
GI_42659549-S	LOC220906	hypothetical protein LOC220906	XM_374781	72.1996	112.208	1.55414	0.00951554	0.000230582
GI_22042250-S	LOC256085	similar to Tryptophan-rich protein	XM_172389	295.339	448.547	1.51875	0.00270196	1.65168e-10	12.987
GI_42659948-S	LOC283400	hypothetical protein LOC283400	XM_378356	42.3391	92.8467	2.19293	0.000606186	9.23118e-09
GI_27482637-S	LOC283660	similar to putative neuronal cell adhesion molecule	XM_208776	80.8763	196.323	2.42745	0.000184567	2.48077e-25
GI_29747594-S	LOC283953	similar to RIKEN cDNA 4930511J11	XM_208930	20	42.2899	2.1145	0.00699031	0.000643446
GI_42658518-S	LOC285989	hypothetical protein LOC285989	XM_379896	66.9821	102.401	1.52878	0.000907875	0.000124849
GI_37540275-S	LOC286319	hypothetical LOC286319	XM_210009	20	38.8256	1.94128	0.00429471	0.00642453
GI_29741414-S	LOC339344	hypothetical protein LOC339344	XM_290848	70.8989	134.898	1.90268	3.98631e-05	7.36158e-11
GI_29746633-S	LOC339665	similar to RIKEN cDNA A330108F03	XM_290973	64.4365	111.28	1.72697	0.00772255	3.49579e-05
GI_42656472-S	LOC344227	similar to pote protein; Expressed in prostate, ovary, testis, and placenta	XM_292982	120.736	200.556	1.66111	0.00415449	8.7345e-08
GI_30153055-S	LOC348058	LOC348058	XM_303814	62.6982	146.276	2.33302	0.000735075	1.88961e-14
GI_37542000-S	LOC374723	similar to Adrenoleukodystrophy protein	XM_351066	37.3226	67.8652	1.81834	0.00466825	0.000929823
GI_37542223-S	LOC374730	similar to Sodium- and chloride-dependent creatine transporter 1	XM_351070	29.0535	67.564	2.3255	0.00355608	2.1297e-05
GI_37543286-S	LOC374765	similar to Death effector filament-forming Ced-4-like apoptosis protein	XM_351093	110.447	306.465	2.77477	0.000109118	7.356e-38
GI_37552345-S	LOC374876	LOC374876	XM_353172	29.1389	75.0058	2.57408	0.00551749	2.16914e-05
GI_40255273-S	LOC374946	hypothetical gene supported by AK075558; BC021286	NM_198545	327.006	631.673	1.93169	0.00127875	1.66256e-15	6.63761
GI_37546731-S	LOC375790	similar to agrin precursor	XM_351885	194.918	362.657	1.86056	0.00237038	3.08227e-11
GI_42659836-S	LOC387763	hypothetical gene supported by BC052560	XM_373497	66.6897	129.421	1.94064	0.0019831	4.89701e-09
GI_42661076-S	LOC388326	similar to Death effector filament-forming Ced-4-like apoptosis protein	XM_371008	53.426	155.859	2.91729	0.000112334	1.49543e-24
GI_41117239-S	LOC391201	similar to Hypothetical protein FLJ10709	XM_372833	20	51.6975	2.58487	0.000400984	3.39239e-06
GI_42661046-S	LOC400623	hypothetical gene supported by AK130926	XM_378708	65.3001	123.083	1.88488	0.00444566	1.30701e-06
GI_42655599-S	LOC400802	LOC400802	XM_378933	73.6587	132.461	1.79831	0.00985979	7.38956e-05
GI_42662043-S	LOC401900	similar to ribosomal protein L28; 60S ribosomal protein L28	XM_377516	384.964	616.093	1.60039	0.00335905	7.5572e-10
GI_42659002-S	LOC90120	hypothetical gene supported by AK023162	XM_379680	198.575	366.403	1.84516	0.00733776	7.67414e-07
GI_42476203-S	LOC90139	tetraspanin similiar to uroplakin 1	NM_130783	667.764	1323.43	1.98188	0.00336884	4.82905e-10	4.28467
GI_30154358-S	LOC90750	LOC90750	XM_033868	88.4671	156.501	1.76903	0.000437922	6.77451e-11
GI_37539573-S	LOC91170	hypothetical LOC91170	XM_036612	51.4682	149.409	2.90294	0.000668943	2.22935e-15	35.8747
GI_37546892-S	LOC91461	hypothetical protein BC007901	XM_038576	135.328	473.423	3.49834	0.00130015	1.86256e-15
GI_4505010-S	LOXL2	lysyl oxidase-like 2	NM_002318	499.722	821.375	1.64366	5.91536e-07	6.2723e-26		-	-	+
GI_5031970-S	LRRC17	leucine rich repeat containing 17	NM_005824	37.8439	70.259	1.85655	0.000113822	0.000113736
GI_37059785-S	LRRN3	leucine rich repeat neuronal 3	NM_018334	71.1574	167.904	2.35961	8.65249e-05	1.85975e-20
GI_42544230-S	LRRN5	leucine rich repeat neuronal 5, transcript variant 1	NM_006338	67.541	287.908	4.26271	0.000268027	2.57224e-30	3.68911
GI_4557730-S	LTBP1	latent transforming growth factor beta binding protein 1	NM_000627	131.029	278.663	2.12673	0.000495661	2.36725e-16
GI_19923322-S	MADH6	MAD, mothers against decapentaplegic homolog 6	NM_005585	175.508	473.339	2.69697	0.00124931	1.17731e-15
GI_5453735-S	MAF	v-maf musculoaponeurotic fibrosarcoma oncogene homolog	NM_005360	771.929	1414.36	1.83224	0.000116168	7.356e-38
GI_21735553-S	MAP3K11	mitogen-activated protein kinase kinase kinase 11	NM_002419	72.7577	127.569	1.75334	0.00876892	3.4087e-05		-	+	+
GI_42794764-A	MAP3K3	mitogen-activated protein kinase kinase kinase 3, transcript variant 2	NM_002401	77.2729	117.317	1.51822	6.00623e-05	3.04499e-05		+	-	-
GI_19923214-S	MEF2C	MADS box transcription enhancer factor 2, polypeptide C	NM_002397	46.1385	97.6917	2.11736	0.00598909	7.55943e-06
GI_14192942-S	MEGF10	MEGF10 protein	NM_032446	48.169	122.235	2.53763	0.000199373	2.29736e-15	5.35605
GI_27502380-A	MEIS2	Meis1, myeloid ecotropic viral integration site 1 homolog 2, transcript variant g	NM_172315	120.905	256.522	2.12168	0.00102568	1.90379e-14		+	-	-
GI_4758703-S	MFHAS1	malignant fibrous histiocytoma amplified sequence 1	NM_004225	40.6883	83.7346	2.05795	0.00383524	8.14813e-06
GI_6031182-S	MGAT1	mannosyl-glycoprotein beta-1,2-N-acetylglucosaminyltransferase	NM_002406	112.764	177.699	1.57585	0.00294091	4.28214e-08
GI_38348389-S	MGC15887	hypothetical gene supported by BC009447	NM_198552	55.4878	85.2392	1.53618	0.00802252	0.00117477
GI_42661280-S	MGC16597	similar to RIKEN cDNA 3110023B02	XM_375500	47.4064	83.9724	1.77133	0.00358116	9.14248e-05
GI_32307180-S	MGC24039	hypothetical protein MGC24039	NM_144973	112.449	168.814	1.50125	0.00380876	5.21304e-07
GI_31543168-S	MGC2705	hypothetical protein MGC2705	NM_032701	206.694	429.562	2.07825	0.000488845	2.42583e-21
GI_34147354-S	MGC3101	hypothetical protein MGC3101	NM_024043	216.038	504.328	2.33444	0.000960196	1.22295e-17	4.93103
GI_14150063-S	MGC3200	hypothetical protein MGC3200	NM_032305	30.9214	71.6664	2.3177	0.00100841	2.71477e-06
GI_31543190-S	MGC4248	hypothetical protein MGC4248	NM_032333	54.9583	111.828	2.03478	0.00438544	2.61041e-06
GI_22749012-S	MGC45873	hypothetical protein MGC45873	NM_152486	65.8757	163.177	2.47704	0.00398583	2.61251e-08
GI_34147650-S	MKNK1	MAP kinase-interacting serine/threonine kinase 1	NM_003684	212.58	321.385	1.51183	0.00100733	3.30551e-12
GI_40018626-I	MKNK2	MAP kinase-interacting serine/threonine kinase 2	NM_199054	31.0374	56.7594	1.82874	0.000469405	0.00156542
GI_5174578-S	MLLT7	myeloid/lymphoid or mixed-lineage leukemia; translocated to, 7	NM_005938	28.3956	135.26	4.76341	0.00503972	1.09301e-07
GI_18543372-S	MMP17	matrix metalloproteinase 17	NM_016155	678.642	1351.38	1.9913	0.00179864	1.83855e-13
GI_4505222-S	MN1	meningioma 1	NM_002430	29.1582	78.4294	2.68979	0.000663529	6.28838e-08
GI_7662347-S	MONDOA	Mlx interactor	NM_014938	148.672	252.383	1.69758	0.00281949	7.30293e-09
GI_5174484-S	MRC2	mannose receptor, C type 2	NM_006039	46.03	101.399	2.20289	0.00910963	5.59896e-05
GI_25121990-S	MSI1	musashi homolog 1	NM_002442	680.861	1206.33	1.77177	3.60838e-05	1.02775e-35	3.37997
GI_42658866-S	MTSG1	mitochondrial tumor suppressor gene 1	XM_372031	91.6773	163.78	1.78648	0.000182184	1.02623e-11
GI_10947033-S	MXD4	MAX dimerization protein 4	NM_006454	186.318	309.167	1.65935	0.00172438	7.52676e-12
GI_15451905-S	NAALAD2	N-acetylated alpha-linked acidic dipeptidase 2	NM_005467	94.1891	179.178	1.90232	0.000226748	7.059e-15		+	+	+
GI_38044281-A	NAV2	neuron navigator 2, transcript variant 2	NM_145117	638.802	1002.53	1.56939	6.12755e-06	3.55238e-23
GI_32307127-S	NCOA6	nuclear receptor coactivator 6	NM_014071	189.965	343.305	1.8072	0.00386344	5.34072e-09
GI_5454073-S	NCOR2	nuclear receptor co-repressor 2	NM_006312	815.859	1778.08	2.1794	0.00526072	3.47845e-08
GI_33667045-I	NEDD9	neural precursor cell expressed, developmentally down-regulated 9	NM_006403	42.2018	72.0875	1.70816	0.00976904	0.000857914		-	+	+
GI_33354243-A	NELF	nasal embryonic luteinizing hormone-releasing hormone factor	NM_182780	44.6182	97.1194	2.17668	0.0051372	1.13105e-05
GI_38176299-S	NES	nestin	NM_006617	155.886	350.01	2.24529	0.00247944	3.64332e-11	6.0679
GI_21264572-S	NET-5	transmembrane 4 superfamily member tetraspan NET-5	NM_006675	20	31.047	1.55235	0.00414769	0.00821544
GI_31317254-S	NLGN2	neuroligin 2	NM_020795	20	69.2292	3.46146	0.000208914	2.3819e-10
GI_34335244-A	NMNAT2	nicotinamide nucleotide adenylyltransferase 2, transcript variant 2	NM_170706	86.8778	292.088	3.36206	2.21987e-05	7.356e-38	23.5925
GI_32307135-A	NNAT	neuronatin, transcript variant 2	NM_181689	480.33	748.692	1.5587	0.000389402	2.05831e-20
GI_28195383-S	NPTX2	neuronal pentraxin II	NM_002523	53.7722	118.836	2.20999	0.0012843	2.66107e-10	3.33308
GI_41872532-A	NRP2	neuropilin 2, transcript variant 2	NM_003872	20	58.6206	2.93103	0.000594512	2.68485e-09
GI_5453819-S	NUMA1	nuclear mitotic apparatus protein 1	NM_006185	31.5589	64.9231	2.0572	0.00038508	5.28913e-05
GI_4557810-S	OCA2	oculocutaneous albinism II	NM_000275	20	45.17	2.2585	0.00525424	0.000442488
GI_27436932-A	OTX2	orthodenticle homolog 2, transcript variant 2	NM_172337	164.754	428.441	2.60049	0.000260399	1.17697e-31
GI_32307151-S	OXTR	oxytocin receptor	NM_000916	64.1844	106.288	1.65598	0.00151834	5.45825e-06
GI_4557041-S	PALM	paralemmin	NM_002579	87.1028	136.808	1.57065	0.000412061	7.7277e-07
GI_21070979-A	PAM	peptidylglycine alpha-amidating monooxygenase, transcript variant 3	NM_138821	72.4694	151.195	2.08633	5.70293e-05	8.13617e-15
GI_23510397-A	PANK1	pantothenate kinase 1, transcript variant gamma	NM_138316	258.556	404.85	1.56581	0.000684175	1.75093e-16
GI_24432010-S	PAQR6	progestin and adipoQ receptor family member VI, transcript variant 1	NM_024897	63.5169	97.8945	1.54124	0.00727731	0.000271892
GI_19923829-S	PBXIP1	pre-B-cell leukemia transcription factor interacting protein 1	NM_020524	30.0961	76.3053	2.53539	0.00335548	1.78711e-06
GI_38788468-S	PCDH18	protocadherin 18	NM_019035	141.758	333.732	2.35424	3.58018e-05	7.356e-38	15.2991
GI_14589936-A	PCDH8	protocadherin 8, transcript variant 2	NM_032949	20	39.2968	1.96484	0.00378735	4.18321e-05		-	+	+
GI_16904386-S	PCOLCE2	procollagen C-endopeptidase enhancer 2	NM_013363	115.169	229.676	1.99425	8.17078e-05	5.07139e-21
GI_38505200-S	PCTK3	PCTAIRE protein kinase 3	NM_002596	48.2474	86.11	1.78476	0.0052938	4.4649e-05
GI_5453861-S	PDE4A	phosphodiesterase 4A, cAMP-specific	NM_006202	51.1911	85.2773	1.66586	0.00709904	0.000428501
GI_9994186-S	PDGFC	platelet derived growth factor C	NM_016205	20	52.6793	2.63396	0.000303136	1.32361e-05
GI_42741673-S	PDLIM7	PDZ and LIM domain 7, transcript variant 1	NM_005451	550.616	853.048	1.54926	0.00191342	7.1085e-13
GI_37595529-A	PHC2	polyhomeotic-like 2, transcript variant 2	NM_004427	63.6422	128.541	2.01974	0.00319539	1.26641e-07
GI_31317308-S	PIP5K1C	phosphatidylinositol-4-phosphate 5-kinase, type I, gamma	NM_012398	88.6761	162.121	1.82824	0.00213817	1.10851e-08		+	-	+
GI_11545768-S	PKNOX2	PBX/knotted 1 homeobox 2	NM_022062	20	50.7184	2.53592	0.000604668	1.00926e-09
GI_4505862-S	PLAU	plasminogen activator, urokinase	NM_002658	575.989	1301.42	2.25945	0.000311624	5.66088e-30
GI_11386138-S	PLCB3	phospholipase C, beta 3	NM_000932	98.3796	152.19	1.54697	0.00587671	5.37861e-06
GI_33469938-A	PLCB4	phospholipase C, beta 4, transcript variant 2	NM_182797	63.0492	114.071	1.80924	0.000409747	5.26912e-08
GI_18562991-S	PLEKHG1	pleckstrin homology domain containing, family G member 1	XM_027307	31.7274	81.5064	2.56896	0.00259356	1.13033e-06
GI_41151474-S	PLXNB2	plexin B2	XM_371474	56.6035	101.229	1.78839	0.0071503	5.22558e-05
GI_24430164-A	PMP22	peripheral myelin protein 22, transcript variant 3	NM_153322	278.177	712.353	2.56079	0.000312121	1.8316e-30
GI_29171735-A	PPAP2A	phosphatidic acid phosphatase type 2A, transcript variant 1	NM_003711	332.854	512.653	1.54017	0.00122215	8.44752e-11	3.35156	+	+	+
GI_27499434-S	PPFIBP2	PTPRF interacting protein, binding protein 2	XM_084578	75.4407	367.779	4.87507	5.57601e-05	7.356e-38
GI_34335276-S	PPP1R16B	protein phosphatase 1, regulatory subunit 16B	NM_015568	210.888	373.617	1.77164	0.00230788	5.71893e-11	6.90125	-	+	-
GI_31415879-A	PPP1R1B	protein phosphatase 1, regulatory subunit 1B	NM_181505	20	55.7275	2.78638	0.00138143	7.27566e-09
GI_40805839-A	PRCP	prolylcarboxypeptidase, transcript variant 1	NM_005040	731.086	1147.1	1.56904	0.000392322	8.33977e-22		-	+	-
GI_27481547-S	PRICKLE2	prickle-like 2	XM_093799	48.1948	95.9062	1.98997	0.00464911	9.92018e-06
GI_10864649-S	PRKCZ	protein kinase C, zeta	NM_002744	216.728	364.269	1.68077	0.00464269	2.80166e-08	3.35137
GI_32455272-S	PRKWNK2	protein kinase, lysine deficient 2	NM_006648	23.8646	51.9159	2.17544	0.00560179	0.000545356	4.81782
GI_4506114-S	PROC	protein C	NM_000312	22.4141	95.9673	4.28156	1.87551e-05	1.64692e-17
GI_19924110-S	PRODH	proline dehydrogenase 1, nuclear gene encoding mitochondrial protein	NM_016335	96.821	155.498	1.60604	0.00656558	2.13256e-05	3.39649
GI_14916436-S	Prostein	prostein protein	NM_033102	53.214	118.059	2.21857	8.21654e-07	3.64956e-12
GI_38505203-S	PRRX2	paired related homeobox 2	NM_016307	52.4888	93.4346	1.78009	0.00939283	0.000135367
GI_25121959-S	PTCH	patched homolog	NM_000264	62.399	187.21	3.00021	0.000642667	1.02369e-17		-	+	+
GI_42476152-S	PTN	pleiotrophin	NM_002825	321.15	644.498	2.00684	5.43166e-06	7.356e-38	9.99359	-	+	+
GI_18426910-S	PTPNS1	protein tyrosine phosphatase, non-receptor type substrate 1	NM_080792	42.5731	67.9414	1.59588	0.00107206	0.00258745
GI_19743913-A	PTPRN2	protein tyrosine phosphatase, receptor type, N polypeptide 2, transcript variant 3	NM_130843	20	40.3782	2.01891	0.00376924	0.000985974
GI_19743932-A	PTPRU	protein tyrosine phosphatase, receptor type, U, transcript variant 1	NM_133178	59.889	91.1522	1.52202	0.000236542	0.000491029
GI_42734384-S	PWWP2	PWWP domain containing 2	NM_138499	106.725	201.963	1.89237	0.00752137	2.99087e-06
GI_34577123-S	PYGB	phosphorylase, glycogen; brain	NM_002862	650.736	1351.91	2.07751	0.00587941	9.03433e-08
GI_28195387-S	RAB11-FIP4	rab11-family interacting protein 4	NM_032932	20	49.9855	2.49927	0.0030367	1.5518e-05	9.4473
GI_38371738-S	RAB15	RAB15, member RAS onocogene family	NM_198686	506.337	1153.95	2.27902	0.000116964	7.356e-38	6.38502	-	+	+
GI_19923749-S	RAB3B	RAB3B, member RAS oncogene family	NM_002867	104.56	213.324	2.04021	0.000690267	4.72715e-14	4.43797
GI_28274693-S	RASL10B	RAS-like, family 10, member B	NM_033315	143.343	522.113	3.6424	0.000207755	1.56124e-36
GI_38455389-S	RASL12	RAS-like, family 12	NM_016563	59.01	99.1329	1.67993	0.00243864	1.00089e-05	7.68822
GI_8400721-A	RBMS1	RNA binding motif, single stranded interacting protein 1, transcript variant MSSP-1	NM_016838	854.058	1357.14	1.58905	0.000109823	1.06642e-25
GI_34147533-S	RDH13	retinol dehydrogenase 13	NM_138412	20	70.3157	3.51579	0.000425841	8.20198e-10
GI_20127535-S	RGL1	ral guanine nucleotide dissociation stimulator-like 1	NM_015149	64.3272	141.875	2.20552	0.000276821	4.06105e-15		+	-	-
GI_27734739-S	RGMB	RGM domain family, member B	NM_173670	20	61.4223	3.07111	0.000144049	1.13667e-07
GI_37059770-S	RHPN2	rhophilin, Rho GTPase binding protein 2	NM_033103	244.348	369.149	1.51075	0.00039988	5.66306e-12
GI_4506734-S	RPS6KA4	ribosomal protein S6 kinase, 90kDa, polypeptide 4	NM_003942	60.467	110.538	1.82807	0.00365667	5.53729e-06
GI_20127599-S	RRAGD	Ras-related GTP binding D	NM_021244	438.415	785.712	1.79216	5.30502e-05	3.01772e-33		-	-	+
GI_33356175-S	SATB1	special AT-rich sequence binding protein 1	NM_002971	54.8053	117.924	2.15169	0.00103274	3.19051e-10
GI_19923878-S	SBBI54	hypothetical transmembrane protein SBBI54	NM_138334	91.3489	150.784	1.65064	0.000681427	9.57071e-09
GI_34304355-A	SCAPIN1	scapinin, transcript variant 3	NM_183246	20	51.3625	2.56813	0.0031049	8.86285e-05
GI_40556387-S	SCNN1A	sodium channel, nonvoltage-gated 1 alpha	NM_001038	56.6453	100.774	1.77904	0.00566459	1.72359e-05	5.75353	-	+	+
GI_27804306-S	SDC2	syndecan 2	NM_002998	40.4414	149.286	3.69142	2.89494e-05	6.95373e-29
GI_4885590-S	SEPP1	selenoprotein P, plasma, 1	NM_005410	99.9308	362.399	3.6265	0.00106985	1.10618e-16		-	+	-
GI_25006531-S	SERHL	serine hydrolase-like	NM_170694	63.6926	109.985	1.72681	8.45586e-05	6.71368e-07
GI_31377590-S	SESN3	sestrin 3	NM_144665	64.8508	344.51	5.31235	2.20781e-07	7.356e-38		+	+	+
GI_7662121-S	SETBP1	SET binding protein 1	NM_015559	20	67.9114	3.39557	0.000963351	1.96101e-08
GI_8400731-S	SFRP1	secreted frizzled-related protein 1	NM_003012	75.6642	164.804	2.1781	0.00049211	4.51346e-13		+	+	+
GI_7657561-S	SH3BP4	SH3-domain binding protein 4	NM_014521	1294.69	2142.61	1.65492	0.000486611	1.87833e-24
GI_19743793-I	SHANK2	SH3 and multiple ankyrin repeat domains 2, transcript variant 1	NM_012309	20	44.6133	2.23067	0.00449825	0.000175317
GI_4506934-S	SHB	SHB adaptor protein B	NM_003028	43.4128	71.3787	1.64419	0.00696901	0.00158784
GI_28373083-A	SIAT6	sialyltransferase 6, transcript variant 8	NM_174970	20	36.2742	1.81371	0.0065083	0.00528417
GI_24497626-A	SIPA1	signal-induced proliferation-associated gene 1, transcript variant 2	NM_006747	53.4889	101.608	1.89961	0.00303351	8.0162e-07
GI_34222301-S	SLC1A3	solute carrier family 1, member 3	NM_004172	263.876	492.645	1.86696	0.000862486	3.53012e-18
GI_23397535-S	SLC29A4	solute carrier family 29, member 4	NM_153247	88.9812	162.32	1.82421	0.00058572	6.05462e-12
GI_39777591-S	SLC2A10	solute carrier family 2, member 10	NM_030777	25.7402	46.8739	1.82104	0.00128461	0.00781338
GI_31542247-S	SLC39A11	solute carrier family 39, member 11	NM_139177	48.1411	88.0518	1.82904	0.00283927	1.52552e-05
GI_5032096-S	SLC6A8	solute carrier family 6, member 8	NM_005629	58.8399	182.646	3.10412	0.0027263	3.71879e-10
GI_33286429-A	SLC7A8	solute carrier family 7, member 8, transcript variant 2	NM_182728	156.35	247.981	1.58606	0.00151681	7.75313e-11	6.39365
GI_4759139-S	SLC9A3R1	solute carrier family 9, isoform 3 regulatory factor 1	NM_004252	419.629	698.649	1.66492	0.000395527	1.38908e-21
GI_34147561-S	SMO	smoothened homolog	NM_005631	85.5202	133.336	1.55912	0.00224241	1.64772e-06	3.81197
GI_4885602-S	SNCAIP	synuclein, alpha interacting protein	NM_005460	66.3809	128.507	1.9359	0.000278707	1.27121e-10
GI_27597093-S	SNF1LK	SNF1-like kinase	NM_173354	44.5758	74.1911	1.66438	0.00931138	0.00133765
GI_29893560-S	SNN	stannin	NM_003498	61.0257	110.869	1.81676	0.00151318	1.17496e-07	3.62434
GI_29294623-I	SNRPD2	small nuclear ribonucleoprotein D2 polypeptide 16.5kDa, transcript variant 2	NM_177542	23.0491	47.4961	2.06065	0.00535001	0.00203466	5.53347
GI_38049010-A	SOM	sister-of-mammalian grainyhead, transcript variant 3	NM_198174	139.022	530.233	3.81402	0.000187045	7.356e-38
GI_30581115-S	SOX11	SRY-box 11	NM_003108	63.54	104.988	1.65231	0.000393123	7.13608e-06	6.70784
GI_21361087-A	SPHK1	sphingosine kinase 1	NM_021972	37.0648	64.5074	1.7404	0.00112987	0.000956627
GI_41281781-I	SPPL2B	SPPL2b	NM_152988	29.9982	52.3581	1.74537	0.00216053	0.0055538
GI_22507315-S	SPTB	spectrin, beta, erythrocytic	NM_000347	20	57.6329	2.88164	0.0019328	1.4229e-06
GI_5902121-S	SPTBN2	spectrin, beta, non-erythrocytic 2	NM_006946	282.776	750.099	2.65263	0.000577883	7.52898e-23
GI_38202216-A	SRC	v-src sarcoma viral oncogene homolog, transcript variant 2	NM_198291	359.115	631.477	1.75843	0.00279717	8.92395e-11
GI_22547194-S	SREBF1	sterol regulatory element binding transcription factor 1	NM_004176	141.095	229.778	1.62853	0.00511989	2.22493e-07
GI_18254459-S	SSB4	SPRY domain-containing SOCS box protein SSB-4	NM_080862	42.8137	112.006	2.61613	0.0020177	8.76141e-09	3.97669
GI_31543656-S	STARD3	START domain containing 3	NM_006804	128.77	245.761	1.90853	0.00828854	2.5591e-06
GI_34850060-S	STMN2	stathmin-like 2	NM_007029	20	54.0106	2.70053	0.00217019	2.3179e-05	26.9212	+	-	-
GI_38327656-I	SULF2	sulfatase 2, transcript variant 1	NM_018837	50.5351	105.45	2.08667	9.76833e-05	1.51766e-09
GI_38327657-A	SULF2	sulfatase 2, transcript variant 2	NM_198596	1113.93	1789.83	1.60677	0.000633342	1.53017e-21
GI_22035699-A	SYNGR1	synaptogyrin 1, transcript variant 1c	NM_145738	36.1854	81.7163	2.25827	0.005069	9.2851e-06
GI_31377588-S	SYT11	synaptotagmin XI	NM_152280	58.7069	92.1629	1.56988	0.00195387	0.000191842
GI_38202231-A	T1A-2	lung type-I cell membrane-associated glycoprotein, transcript variant 2	NM_198389	971.976	1667.51	1.71559	0.00077057	4.22559e-20	9.05611	-	+	+
GI_28372558-S	TCERG1L	transcription elongation regulator 1-like	NM_174937	60.2736	95.2204	1.5798	0.00802	0.00024283	9.08453
GI_4507440-S	TFAP2A	transcription factor AP-2 alpha	NM_003220	39.2604	144.948	3.69196	0.000117311	3.75818e-26
GI_4507470-S	TGFBR3	transforming growth factor, beta receptor III	NM_003243	218.455	345.969	1.58371	5.72968e-05	1.24328e-15
GI_41281495-S	THRAP4	thyroid hormone receptor associated protein 4	NM_014815	81.4397	124.838	1.53289	0.00214947	9.12047e-06
GI_4827029-S	TLE3	transducin-like enhancer of split 3 homolog, Drosophila)	NM_005078	66.3242	128.923	1.94383	0.00391949	2.72708e-07		+	+	+
GI_4507546-S	TM7SF2	transmembrane 7 superfamily member 2	NM_003273	138.621	229.061	1.65243	0.00243143	1.38796e-09
GI_40317614-A	TMEPAI	transmembrane, prostate androgen induced RNA, transcript variant 1	NM_020182	50.1621	129.186	2.57537	0.00236285	5.64073e-09
GI_23312365-S	TNFRSF1B	tumor necrosis factor receptor superfamily, member 1B	NM_001066	20	36.6872	1.83436	0.000461813	0.00137678
GI_11545882-S	TNMD	tenomodulin protein	NM_022144	77.5233	176.015	2.27048	0.000886012	4.96011e-13
GI_20127661-S	TP53INP1	tumor protein p53 inducible nuclear protein 1	NM_033285	20	84.258	4.2129	0.000710207	1.48701e-11
GI_34222222-S	TPM1	tropomyosin 1	NM_000366	255.053	390.557	1.53128	0.000150052	1.02762e-14	21.2115
GI_15011940-A	TRIM4	tripartite motif-containing 4, transcript variant beta	NM_033091	28.644	71.2633	2.4879	0.00229224	4.69877e-06
GI_31543826-A	TSC22	transforming growth factor beta-stimulated protein TSC-22, transcript variant 2	NM_006022	347.911	613.51	1.76341	6.45943e-05	3.4268e-29
GI_34335291-S	TST	thiosulfate sulfurtransferase, nuclear gene encoding mitochondrial protein	NM_003312	193.337	318.078	1.6452	0.00115885	2.16741e-12
GI_21359840-S	TTC3	tetratricopeptide repeat domain 3	NM_003316	141.648	249.715	1.76293	0.000529645	7.43341e-17
GI_17939343-S	TTYH2	tweety homolog 2	NM_032646	20	87.1075	4.35538	0.00196486	1.79984e-09
GI_27597077-S	TYRO3	TYRO3 protein tyrosine kinase	NM_006293	253.603	547.007	2.15694	0.000597064	8.29797e-21	4.13791
GI_16753208-S	UBQLN3	ubiquilin 3	NM_017481	20	49.2491	2.46245	0.00304192	0.000106185
GI_40068484-S	WARP	von Willebrand factor A domain-related protein, transcript variant 1	NM_022834	1429.6	2487.23	1.73981	0.0030293	1.42971e-10	5.70278
GI_22538494-S	WBSCR17	Williams-Beuren syndrome chromosome region 17	NM_022479	109.794	180.395	1.64303	0.00106226	2.02324e-08	21.7594
GI_18860914-S	XK	Kell blood group precursor	NM_021083	20	72.0233	3.60117	0.00631256	5.62557e-06		-	+	+
GI_34222119-S	ZBTB4	zinc finger and BTB domain containing 4	NM_020899	99.8033	155.249	1.55555	0.00131555	1.45686e-07
GI_37693523-S	ZFHX1B	zinc finger homeobox 1b	NM_014795	186.801	327.01	1.75058	0.00182628	5.37857e-12		+	+	+
GI_7705974-S	ZNF219	zinc finger protein 219	NM_016423	21.8586	47.3211	2.16487	0.00924285	0.00304695	6.4056

## Sheet: D down in NANOG kd
Table S1 D				Signal	Signal	Ratio	P value	P value	Ratio		ChIP-chip data Boyer et al.
REF_ID	SYMBOL	GENE_NAME	GB_ACC	mock	NANOG kd	NANOG / mock	t-test	Ill.cust.	hESCs / uniRNA	OCT4	NANOG	SOX2
GI_34222135-S	A4GALT	alpha 1,4-galactosyltransferase	NM_017436	92.2334	44.5436	0.482944	0.000357432	5.55877e-08
GI_4758331-A	ACSL4	acyl-CoA synthetase long-chain family member 4, transcript variant 1	NM_004458	117.026	65.3071	0.558056	0.00892886	4.29855e-05		-	+	-
GI_4557240-S	ACTN3	actinin, alpha 3	NM_001104	70.9339	43.6134	0.614846	0.000588362	0.00124427	12.1653
GI_10947058-S	ADCY3	adenylate cyclase 3	NM_004036	240.387	138.587	0.576516	0.00213219	6.72378e-10
GI_22907046-S	ADORA2B	adenosine A2b receptor	NM_000676	156.305	94.4835	0.604482	0.000145864	2.99853e-09
GI_15718672-S	ADRA2C	adrenergic, alpha-2C-, receptor	NM_000683	122.352	58.9311	0.481652	0.00785653	9.19186e-06
GI_34222204-S	AEBP2	AE binding protein 2	NM_153207	347.413	210.625	0.606267	0.000360026	1.67639e-18
GI_21626459-S	AF1Q	ALL1-fused gene from chromosome 1q	NM_006818	7454.23	4626.32	0.62063	0.00012569	6.18869e-33
GI_8051578-S	AK3	adenylate kinase 3	NM_013410	1832.41	173.873	0.0948876	4.02985e-06	7.356e-38		-	+	+
GI_22325355-A	AKAP2	A kinase anchor protein 2, transcript variant 2	NM_147150	401.582	265.331	0.660714	0.00114023	9.26804e-12
GI_20336197-A	AKAP7	A kinase anchor protein 7, transcript variant alpha	NM_004842	331.232	214.445	0.647416	0.000396895	5.6414e-13	9.8029
GI_4557302-S	ALDH3A2	aldehyde dehydrogenase 3 family, member A2	NM_000382	234.344	145.275	0.619922	0.00583491	7.6292e-07	4.58543
GI_33147079-S	AMSH-LP	associated molecule with the SH3 domain of STAM like protein	NM_020799	65.731	31.2316	0.475143	0.0041614	0.000119003
GI_21536395-A	ANGPTL4	angiopoietin-like 4, transcript variant 2	NM_016109	43.9991	22.3907	0.50889	0.008867	0.00603781
GI_21264336-S	ARAP3	ARF-GAP, RHO-GAP, ankyrin repeat and plekstrin homology domains-containing protein 3	NM_022481	179.404	64.5379	0.359735	5.27602e-05	2.16767e-24	5.18246
GI_7657209-S	ARFIP1	ADP-ribosylation factor interacting protein 1	NM_014447	52.1845	28.9829	0.555393	0.0012699	0.00392651
GI_41352708-A	ARGBP2	Arg/Abl-interacting protein ArgBP2, transcript variant 1	NM_003603	163.002	76.1883	0.467407	0.00133457	4.32468e-12
GI_34222243-S	ARHC	ras homolog gene family, member C	NM_175744	1955.74	1123.52	0.574473	0.000372119	1.32891e-23
GI_14210509-S	ARHGAP9	Rho GTPase activating protein 9	NM_032496	70.819	23.5113	0.331991	0.00179493	1.20362e-07
GI_10835001-S	ARHGDIB	Rho GDP dissociation inhibitor beta	NM_001175	103.026	58.7773	0.570509	0.00203695	2.79033e-06
GI_7662041-S	ARHGEF10	Rho guanine nucleotide exchange factor 10	NM_014629	140.111	91.5946	0.653729	0.00991672	0.000183465	3.14041
GI_15011973-S	ARHGEF2	rho/rac guanine nucleotide exchange factor 2	NM_004723	542.669	349.287	0.643646	6.83788e-05	3.36005e-19
GI_30089991-S	ART5	ADP-ribosyltransferase 5	NM_053017	43.5936	20.8342	0.477919	0.000636591	0.00373333	44.815
GI_22035621-A	ASC	apoptosis-associated speck-like protein containing a CARD, transcript variant 3	NM_145183	760.856	356.175	0.468124	0.000630344	8.05325e-22
GI_19718771-A	ASNS	asparagine synthetase, transcript variant 2	NM_001673	2652.62	1069.68	0.403254	8.01412e-05	7.356e-38	6.37168
GI_16950634-A	ASS	argininosuccinate synthetase, transcript variant 1	NM_000050	2592.59	1595.62	0.615454	0.00141093	1.36538e-13
GI_20357538-A	ATP6V1G2	ATPase, H+ transporting, lysosomal 13kDa, V1 subunit G isoform 2, transcript variant 2	NM_138282	46.1475	25.013	0.542023	0.00856583	0.00959646	4.77128
GI_21359917-S	AWP1	protein associated with PRK1	NM_019006	687.864	356.819	0.518735	0.00515562	3.39236e-08
GI_15147227-S	BEX1	brain expressed, X-linked 1	NM_018476	537.553	335.406	0.62395	3.49413e-06	2.02318e-21	3.56747
GI_41349436-S	BMPR1A	bone morphogenetic protein receptor, type IA	NM_004329	520.053	297.567	0.572186	0.00136841	1.48825e-14	3.95968
GI_40068504-S	BSCL2	Bernardinelli-Seip congenital lipodystrophy 2	NM_032667	2427.36	1522.38	0.627175	0.000257163	4.46575e-28		-	+	-
GI_21687152-S	C10orf35	chromosome 10 open reading frame 35	NM_145306	345.808	191.128	0.5527	0.000182643	9.7036e-24	5.40389
GI_40254981-S	C10orf45	chromosome 10 open reading frame 45	NM_031453	109.173	48.6473	0.445598	0.002519	4.26529e-08
GI_7705729-S	C14orf111	chromosome 14 open reading frame 111	NM_015962	75.7716	21.062	0.277967	0.00455396	1.53536e-06
GI_24308389-S	C1orf19	chromosome 1 open reading frame 19	NM_052965	598.563	266.978	0.446032	3.47878e-05	7.356e-38
GI_16757969-I	C1orf24	chromosome 1 open reading frame 24	NM_052966	190.931	85.1951	0.446209	3.76884e-05	3.13096e-22
GI_40804466-S	C20orf11	chromosome 20 open reading frame 11	NM_017896	2244.42	1447.16	0.644781	1.47945e-05	1.56365e-26	3.03418
GI_23097278-S	C20orf158	chromosome 20 open reading frame 158	NM_152302	588.058	381.021	0.647931	0.00122245	6.01095e-15
GI_31542262-S	C20orf59	chromosome 20 open reading frame 59	NM_022082	316.539	186.381	0.588809	0.00546021	1.25881e-07
GI_41327717-S	C20orf97	chromosome 20 open reading frame 97	NM_021158	906.813	256.477	0.282833	9.71239e-06	7.356e-38
GI_14277689-S	C6orf32	chromosome 6 open reading frame 32	NM_015864	489.964	312.728	0.638267	0.00016403	6.72709e-19	5.81166	-	+	-
GI_24431990-S	C6orf85	chromosome 6 open reading frame 85	NM_021945	1043.61	541.665	0.51903	0.000519151	4.32648e-24
GI_22749190-S	C9orf52	chromosome 9 open reading frame 52	NM_152574	52.5726	20	0.380426	0.000255884	2.2609e-05
GI_37674229-S	C9orf61	chromosome 9 open reading frame 61	NM_004816	106.508	45.746	0.429508	0.000360008	1.54334e-11	5.83604
GI_7019340-S	CARKL	carbohydrate kinase-like	NM_013276	1033.71	631.58	0.610984	0.00164057	6.01465e-14	4.23494
GI_16306528-S	CCNA1	cyclin A1	NM_003914	120.095	58.2238	0.484815	0.00073278	3.1405e-10	5.22219
GI_31083027-S	CCRN4L	CCR4 carbon catabolite repression 4-like	NM_012118	208.997	138.212	0.661311	0.000866245	3.0736e-09	7.06106
GI_34419629-S	CD1D	CD1D antigen, d polypeptide	NM_001766	98.6411	47.7254	0.483829	0.000172195	1.10778e-08
GI_10835070-S	CD74	CD74 antigen	NM_004355	77.3725	44.6704	0.577342	0.00555538	0.00042191
GI_15451935-I	CDC14B	CDC14 cell division cycle 14 homolog B, transcript variant 2	NM_033331	243.407	73.8438	0.303376	0.00023583	1.47711e-29	3.84334	+	+	+
GI_38570087-S	CDC40	cell division cycle 40 homolog	NM_015891	96.0851	58.8324	0.612295	0.00380736	4.01016e-05
GI_22027506-I	CDCA1	cell division cycle associated 1, transcript variant 1	NM_145697	67.8095	36.9708	0.545216	0.00129335	0.000274734
GI_22027513-A	CDCA7	cell division cycle associated 7, transcript variant 2	NM_145810	1745.75	1123.16	0.643368	0.00611492	1.25369e-07
GI_28872781-I	CDK5RAP1	CDK5 regulatory subunit associated protein 1, transcript variant 1	NM_016408	63.5092	33.3198	0.524645	0.00581563	0.000789446
GI_4885126-S	CDX4	caudal type homeo box transcription factor 4	NM_005193	73.9584	39.5297	0.534486	0.000253314	4.67828e-05		-	+	+
GI_28872795-S	CEBPB	CCAAT/enhancer binding protein, beta	NM_005194	2168.45	1258.34	0.580295	0.000496562	7.27827e-25
GI_37622888-S	CHP	calcium binding protein P22	NM_007236	474.985	298.409	0.628249	0.00169139	4.20059e-13
GI_19923121-S	CHRNA3	cholinergic receptor, nicotinic, alpha polypeptide 3	NM_000743	80.5194	41.4294	0.514527	0.000535649	5.10518e-06	3.64477
GI_31542307-S	CHST1	carbohydrate sulfotransferase 1	NM_003654	62.2991	27.6101	0.443186	0.000563514	2.14729e-05	10.5445
GI_23097237-S	CHST13	carbohydrate sulfotransferase 13	NM_152889	278.26	141.184	0.507382	8.00652e-06	4.75248e-25
GI_5031734-S	CHST4	carbohydrate sulfotransferase 4	NM_005769	32.7203	20	0.611241	0.0094878	0.00237771	37.5254	-	+	-
GI_11641403-S	CKMT1	creatine kinase, mitochondrial 1, nuclear gene encoding mitochondrial protein	NM_020990	281.004	185.903	0.661567	0.00209651	2.26675e-08	19.402
GI_31542310-S	CLCNKA	chloride channel Ka	NM_004070	98.0891	57.1142	0.582269	0.00028891	5.4927e-06
GI_21536295-I	CLDN14	claudin 14, transcript variant 2	NM_012130	916.234	460.873	0.503008	0.00113217	1.15272e-15	3.21303
GI_29725623-S	COL23A1	collagen, type XXIII, alpha 1	NM_173465	343.116	180.276	0.525408	0.000313761	1.57427e-23	9.65101
GI_5031716-I	COL4A3BP	collagen, type IV, alpha 3 binding protein, transcript variant 1	NM_005713	89.6215	54.0419	0.603002	0.00595775	0.000342211
GI_34335234-A	CORO2A	coronin, actin binding protein, 2A, transcript variant 2	NM_052820	57.4916	26.9472	0.468715	0.00519862	0.000499425	7.39872
GI_30181235-S	CPNE2	copine II	NM_152727	48.9369	23.5876	0.482	0.00170094	0.00166813
GI_5031774-S	CTDSPL	CTD small phosphatase-like	NM_005808	145.782	72.0691	0.494362	0.00273727	8.38011e-09
GI_34328938-A	CTH	cystathionase, transcript variant 2	NM_153742	1306.82	571.321	0.437184	4.68986e-06	7.356e-38	4.12537	-	-	+
GI_34328937-I	CTH	cystathionase, transcript variant 1	NM_001902	161.946	56.8184	0.350848	0.000143656	5.28718e-23	3.47372	-	-	+
GI_31542945-S	CXXC5	CXXC finger 5	NM_016463	988.013	594.426	0.601638	0.00188651	5.45783e-13
GI_4503182-S	CYB5	cytochrome b-5	NM_001914	691.471	396.343	0.573188	4.58829e-05	2.8664e-31	3.96538
GI_13325059-S	CYP1B1	cytochrome P450, family 1, subfamily B, polypeptide 1	NM_000104	252.806	128.147	0.506899	8.82472e-05	4.43106e-23		-	+	-
GI_13699837-S	CYP2E1	cytochrome P450, family 2, subfamily E, polypeptide 1	NM_000773	82.4072	35.227	0.427475	2.15211e-05	3.17706e-08
GI_18375616-I	DATF1	death associated transcription factor 1, transcript variant 1	NM_022105	35.2605	20	0.567207	0.00434143	0.00138822		-	+	+
GI_7657008-S	DBC1	deleted in bladder cancer 1	NM_014618	281.602	140.501	0.498935	0.000262409	9.3989e-25	14.9843
GI_4503268-S	DCK	deoxycytidine kinase	NM_000788	82.5628	52.1904	0.63213	0.00780384	0.000901391
GI_31881756-S	DDAH1	dimethylarginine dimethylaminohydrolase 1	NM_012137	438.416	284.094	0.648001	0.000614946	2.65958e-16	4.16488
GI_34147657-S	DDIT3	DNA-damage-inducible transcript 3	NM_004083	403.673	237.145	0.587468	0.00120822	4.74905e-15
GI_9506686-S	DDIT4	DNA-damage-inducible transcript 4	NM_019058	403.369	246.003	0.609871	0.00899035	6.51097e-06
GI_27501445-S	DENR	density-regulated protein	NM_003677	1420.53	921.266	0.648537	0.00268754	3.9758e-11
GI_40548401-I	DHRS2	dehydrogenase/reductase member 2, transcript variant 1	NM_182908	113.703	72.4966	0.637596	0.00132261	1.28873e-05
GI_27735104-S	DKFZp434C0631	hypothetical protein DKFZp434C0631	NM_173498	877.871	510.474	0.581491	0.000402957	2.10857e-18
GI_35250772-S	DKFZP564J157	DKFZp564J157 protein	NM_018457	7256.1	4780.37	0.658807	0.00606327	1.12692e-07
GI_40254863-S	DKFZP586A0522	DKFZP586A0522 protein	NM_014033	1977.34	557.314	0.28185	9.18715e-05	7.356e-38		-	+	-
GI_24234719-A	DNAJB6	DnaJ homolog, subfamily B, member 6, transcript variant 2	NM_005494	522.943	271.596	0.519361	0.00662456	9.89092e-07
GI_28559059-I	DNMT3B	DNA-methyltransferase 3 beta, transcript variant 1	NM_006892	163.828	67.8454	0.414126	0.00110459	1.74743e-13
GI_28559062-A	DNMT3B	DNA-methyltransferase 3 beta, transcript variant 3	NM_175849	7086.75	4255.07	0.600426	5.859e-05	5.3769e-37	20.5045
GI_8922611-S	DPPA4	developmental pluripotency associated 4	NM_018189	391.04	164.932	0.421778	9.39428e-05	7.356e-38	4.84038	+	+	+
GI_37622900-A	DSIPI	delta sleep inducing peptide, immunoreactor, transcript variant 2	NM_004089	649.166	391.807	0.603554	0.00133772	4.79242e-15
GI_42717993-I	DTNA	dystrobrevin, alpha, transcript variant 7	NM_001392	131.862	82.2717	0.623923	0.0014114	4.91736e-07	4.76646	+	+	+
GI_42764686-A	DUSP6	dual specificity phosphatase 6, transcript variant 2	NM_022652	143.743	21.4784	0.149422	5.23112e-06	9.21058e-38		+	+	+
GI_4503466-A	EDNRB	endothelin receptor type B, transcript variant 2	NM_003991	69.6616	24.4384	0.350816	0.000717188	6.51373e-08	4.24067
GI_4557546-A	EDNRB	endothelin receptor type B, transcript variant 1	NM_000115	85.2555	37.3153	0.437688	0.000623098	2.42941e-08	4.40563
GI_31317226-S	EGR1	early growth response 1	NM_001964	362.701	194.311	0.535733	0.000227138	1.06153e-26
GI_13376767-S	ELL3	elongation factor RNA polymerase II-like 3	NM_025165	51.443	26.0996	0.50735	0.00321621	0.00173233
GI_13324676-S	ENPP1	ectonucleotide pyrophosphatase/phosphodiesterase 1	NM_006208	308.905	143.106	0.463269	0.00055792	5.15364e-20
GI_4758271-S	ENSA	endosulfine alpha	NM_004436	872.842	467.185	0.535246	7.06271e-05	7.356e-38	4.75293	-	+	+
GI_32967308-S	EPHA1	EphA1	NM_005232	110.177	26.6223	0.241632	3.62229e-05	4.38122e-21	29.7773	+	+	+
GI_4758315-S	ETV5	ets variant gene 5	NM_004454	902.504	354.833	0.393165	3.49425e-07	7.356e-38		-	+	+
GI_23510382-I	EZH2	enhancer of zeste homolog 2, transcript variant 1	NM_004456	79.6798	51.4586	0.645817	0.00766928	0.00283813
GI_21464106-A	F11R	F11 receptor, transcript variant 2	NM_144501	422.619	206.71	0.489117	8.19617e-05	2.12429e-27	5.39507	-	+	-
GI_10518499-S	F3	coagulation factor III	NM_001993	91.0576	53.6259	0.588923	0.00668514	0.000261748
GI_12669906-S	FACL2	fatty-acid-Coenzyme A ligase, long-chain 2	NM_021122	64.4336	41.4773	0.643722	0.00802828	0.00742479
GI_16579887-S	FBP1	fructose-1,6-bisphosphatase 1	NM_000507	157.641	48.6327	0.308503	1.4419e-07	3.11754e-28
GI_4503680-S	FCGBP	Fc fragment of IgG binding protein	NM_003890	37.7166	20	0.53027	0.00443629	0.00350518
GI_41144284-S	FGD5	FYVE, RhoGEF and PH domain containing 5	XM_371619	70.5004	36.8629	0.522875	0.00350383	0.000153165	18.9102
GI_7110592-S	FLI1	Friend leukemia virus integration 1	NM_002017	41.3921	20	0.483184	0.00123873	0.00218027		+	+	+
GI_21359921-S	FLJ10581	putative RNA methyltransferase	NM_018146	1445.66	899.648	0.62231	0.00054017	5.2148e-23
GI_8922566-S	FLJ10647	hypothetical protein FLJ10647	NM_018166	532.189	249.801	0.469384	6.43726e-05	7.356e-38	3.23425
GI_8922572-S	FLJ10652	hypothetical protein FLJ10652	NM_018169	1017.17	671.737	0.660398	0.005508	5.8593e-08		+	+	+
GI_22907059-S	FLJ10847	hypothetical protein FLJ10847	NM_018242	65.1911	38.346	0.588209	0.00488058	0.00125681
GI_8922841-S	FLJ11046	hypothetical protein FLJ11046	NM_018309	161.929	70.2327	0.433725	0.0013436	2.43565e-12
GI_33946286-A	FLJ11383	hypothetical protein FLJ11383, transcript variant 2	NM_024938	107.862	42.8328	0.397107	0.00040401	8.76409e-13	10.8198
GI_21361913-S	FLJ12287	hypothetical protein FLJ12287 similar to semaphorins	NM_022367	65.0744	31.1615	0.47886	0.000845629	3.86266e-05	3.71163
GI_21314699-S	FLJ12541	stimulated by retinoic acid gene 6	NM_022369	456.979	120.335	0.263327	6.36753e-05	7.356e-38
GI_40789266-S	FLJ12684	hypothetical protein FLJ12684	NM_024534	36.2363	20	0.551933	0.00865966	0.00121218	26.2009
GI_9506670-S	FLJ20273	RNA-binding protein	NM_019027	497.484	250.303	0.503138	0.000164739	1.06768e-34	4.62684
GI_33946296-I	FLJ20403	hypothetical protein FLJ20403, transcript variant 1	NM_182976	42.848	21.3647	0.498616	0.00135167	0.00617041
GI_24432008-S	FLJ21308	hypothetical protein FLJ21308	NM_024615	73.9078	38.0474	0.514795	0.00220111	3.1444e-05
GI_13435148-S	FLJ21918	hypothetical protein FLJ21918	NM_024939	109.361	59.9615	0.54829	0.00833797	3.51108e-05	3.19484
GI_34147219-S	FLJ22965	hypothetical protein FLJ22965	NM_022101	149.872	78.548	0.524101	0.000505262	3.48812e-10
GI_40255264-S	FLJ25161	hypothetical protein FLJ25161	NM_182522	101.245	34.2492	0.33828	0.00373297	1.27654e-07
GI_27734882-S	FLJ25801	hypothetical protein FLJ25801	NM_173553	569.35	304.914	0.535548	0.000299331	2.28701e-26	8.99622	-	+	+
GI_22749032-S	FLJ31434	hypothetical protein FLJ31434	NM_152496	97.6902	48.8796	0.500353	0.000297397	4.30829e-08
GI_23308524-S	FLJ35801	hypothetical protein FLJ35801	NM_153044	64.4762	34.3334	0.532497	0.000236427	0.000266234
GI_40795670-S	FLJ37970	hypothetical protein FLJ37970	NM_032251	63.2478	40.4559	0.639641	0.00149543	0.00615938
GI_22748730-S	FLJ38190	hypothetical protein FLJ38190	NM_152335	154.467	39.693	0.256968	0.00013753	7.11666e-28
GI_38348331-S	FLJ44186	FLJ44186 protein	NM_198508	340.988	168.88	0.495267	0.000296243	4.65662e-27	15.0365
GI_27734806-S	FLJ90231	hypothetical protein FLJ90231	NM_173581	58.1517	25.8158	0.443939	0.00501991	0.000142338	7.01067
GI_32401450-S	FLJ90492	hypothetical protein FLJ90492	NM_181783	55.7522	26.8402	0.48142	0.00806743	0.000756636
GI_6552331-S	FLOT1	flotillin 1	NM_005803	1546.96	993.847	0.642452	0.000485241	2.40708e-23
GI_27894383-S	FLRT2	fibronectin leucine rich transmembrane protein 2	NM_013231	282.167	145.11	0.51427	0.000258483	6.23136e-23
GI_7661707-S	FLVCR	feline leukemia virus subgroup C cellular receptor	NM_014053	844.514	456.415	0.540447	0.00056974	8.88033e-21	3.40511
GI_16933541-I	FN1	fibronectin 1, transcript variant 1	NM_002026	185.517	105.806	0.57033	0.00272697	9.37686e-09
GI_6552332-S	FOS	v-fos FBJ murine osteosarcoma viral oncogene homolog	NM_005252	129.552	39.6645	0.306167	7.72791e-05	5.00795e-22
GI_24497505-S	FOXA3	forkhead box A3	NM_004497	38.0972	20	0.524973	0.00619491	0.00349492	9.0773
GI_4503810-S	FUT4	fucosyltransferase 4 fucosyltransferase, myeloid-specific)	NM_002033	107.989	27.9324	0.25866	0.000266816	6.819e-18	4.15175
GI_20070269-S	G0S2	putative lymphocyte G0/G1 switch gene	NM_015714	38.9381	20	0.513636	0.000393888	3.11206e-06
GI_11497611-A	GABBR1	gamma-aminobutyric acid B receptor, 1, transcript variant 2	NM_021903	763.362	414.857	0.54346	0.000108801	1.09131e-30
GI_6031207-S	GABRA5	gamma-aminobutyric acid A receptor, alpha 5	NM_000810	121.753	52.8872	0.434381	0.00122966	5.28557e-11	5.13693	+	-	-
GI_30061561-A	GABRB3	gamma-aminobutyric acid A receptor, beta 3, transcript variant 2	NM_021912	267.19	116.894	0.437494	0.00136046	9.78338e-14	15.3713
GI_27804312-S	GAL	galanin	NM_015973	2068.55	744.668	0.359995	0.000478648	2.27367e-25	10.2883
GI_8051600-S	GALR2	galanin receptor 2	NM_003857	54.0984	20	0.369697	5.82452e-05	1.76121e-06
GI_4503928-S	GATA3	GATA binding protein 3	NM_002051	78.9389	47.385	0.600274	0.000754014	0.00025115		-	+	-
GI_4758935-S	GDF15	growth differentiation factor 15	NM_004864	52.2165	29.3761	0.562583	0.00245962	0.00454775
GI_10190669-S	GDF3	growth differentiation factor 3	NM_020634	2848.99	1048.63	0.368071	3.42009e-06	7.356e-38		-	+	-
GI_4503980-S	GFPT1	glutamine-fructose-6-phosphate transaminase 1	NM_002056	413.569	254.52	0.615423	0.000278143	5.81245e-18
GI_4504012-S	GLDC	glycine dehydrogenase	NM_000170	1109.69	598.345	0.5392	6.07983e-05	7.356e-38	13.3769	+	-	-
GI_34222271-S	GLUD2	glutamate dehydrogenase 2	NM_012084	445.803	280.414	0.629009	0.00795982	4.27481e-06
GI_39995108-S	GM2A	GM2 ganglioside activator protein	NM_000405	56.6611	20.0861	0.354495	0.00648423	9.79485e-05
GI_16905519-I	GOSR2	golgi SNAP receptor complex member 2, transcript variant B	NM_054022	74.1728	47.1668	0.635904	0.00252542	0.00158396
GI_4504066-S	GOT1	glutamic-oxaloacetic transaminase 1, soluble	NM_002079	1462.97	947.018	0.647326	0.000285691	1.79706e-24
GI_7657135-S	GPR160	G protein-coupled receptor 160	NM_014373	192.954	77.4094	0.401181	2.48645e-06	1.72966e-26
GI_19263339-S	GPT2	glutamic pyruvate transaminase 2	NM_133443	1219.1	609.177	0.499694	7.02274e-05	7.356e-38
GI_28376643-S	GTF2H3	general transcription factor IIH, polypeptide 3, 34kDa	NM_001516	255.421	155.656	0.60941	0.00345358	7.62068e-09
GI_20336745-A	H2AFY	H2A histone family, member Y, transcript variant 1	NM_138609	3150.68	1784.12	0.566265	8.30032e-05	2.06656e-37
GI_20302152-I	HAS3	hyaluronan synthase 3, transcript variant 1	NM_005329	1048.28	468.155	0.446593	4.73258e-05	7.356e-38	17.9164
GI_27894386-S	HELLS	helicase, lymphoid-specific	NM_018063	1056.09	557.378	0.527775	8.84664e-05	8.58227e-37	3.07121	-	+	+
GI_4504366-S	HESX1	homeo box 1	NM_003865	122.839	21.0798	0.171605	0.00101395	3.09623e-14	4.63274	+	+	+
GI_14150087-S	HIATL2	hippocampus abundant gene transcript-like 2	NM_032318	112.038	55.2369	0.493019	0.00278473	9.95907e-08
GI_31742502-S	HIST2H3C	histone 2, H3c	NM_021059	85.336	51.9809	0.609132	0.00820104	0.000547103		-	+	+
GI_24797075-S	HLA-DPB1	major histocompatibility complex, class II, DP beta 1	NM_002121	181.087	102.919	0.56834	0.00173798	1.52873e-10	5.13272
GI_24797068-S	HLA-DQB1	major histocompatibility complex, class II, DQ beta 1	NM_002123	85.737	51.0521	0.59545	0.00620986	0.000269847	18.5472
hmm18828-S	hmm18828	Gnomon gene hmm18828 , RefSeq build 34		251.158	143.439	0.571111	0.000147976	3.4534e-17	11.9498
hmm22276-S	hmm22276	Gnomon gene hmm22276 , RefSeq build 34		554.733	271.332	0.489122	0.00905941	2.46551e-06
hmm3048-S	hmm3048	Gnomon gene hmm3048 , RefSeq build 34		375.927	208.404	0.554374	0.000147992	2.54688e-25
hmm31250-S	hmm31250	Gnomon gene hmm31250 , RefSeq build 34		184.945	120.821	0.653281	0.00717338	9.64377e-06
hmm8085-S	hmm8085	Gnomon gene hmm8085 , RefSeq build 34		138.908	86.7956	0.624842	0.000177865	2.05814e-07
GI_4504436-S	HMOX1	heme oxygenase 1	NM_002133	494.697	305.061	0.616662	0.00230146	1.61258e-11		-	-	+
GI_9910269-S	HNOEL-iso	HNOEL-iso protein	NM_020190	1124.33	714.745	0.635707	0.00279144	6.67165e-11	9.01109
Hs.147609-S	Hs.147609	Cluster 147609 , UniGene build 163		64.1866	36.7399	0.572392	0.000383462	0.000930738	10.4151
Hs.197703-S	Hs.197703	Cluster 197703 , UniGene build 163		52.8077	20	0.378733	8.53078e-05	9.30136e-08	3.20376
Hs.296724-S	Hs.296724	Cluster 296724 , UniGene build 163		185.479	20	0.107829	8.0218e-06	7.356e-38	5.56156
Hs.320892-S	Hs.320892	Cluster 320892 , UniGene build 163		118.514	74.1454	0.625626	0.00252151	4.39903e-06
Hs.398069-S	Hs.398069	Cluster 398069 , UniGene build 163		38.2144	20	0.523363	0.00331072	0.00321582
Hs.416735-S	Hs.416735	Cluster 416735 , UniGene build 163		105.067	36.0226	0.342854	0.000207664	7.59999e-15	6.12861
Hs.471439-S	Hs.471439	Cluster 471439 , UniGene build 163		1035.05	97.5153	0.0942131	7.56356e-06	7.356e-38	179.472
Hs.476510-S	Hs.476510	Cluster 476510 , UniGene build 163		42.9173	19.8297	0.462044	0.00696168	0.00460259
Hs.498571-S	Hs.498571	Cluster 498571 , UniGene build 163		201.017	91.6071	0.455718	6.74148e-05	1.15073e-22
Hs.520165-S	Hs.520165	Cluster 520165 , UniGene build 163		30.9732	20	0.64572	0.00604444	0.00981246
Hs.524192-S	Hs.524192	Cluster 524192 , UniGene build 163		91.1411	55.1546	0.605156	0.0015419	5.15099e-05
GI_40254815-S	HSPCA	heat shock 90kDa protein 1, alpha	NM_005348	2970.93	1788.42	0.601973	0.00520369	3.14234e-08		+	+	-
GI_32698715-S	HUMRTVLH3	endogenous retroviral protease	NM_015860	238.86	39.271	0.16441	0.000191439	3.68323e-34	5.56629
GI_16554595-A	IER3	immediate early response 3, transcript variant short	NM_003897	287.357	92.9757	0.323555	0.000267801	1.69964e-29	3.24773
GI_40254449-S	IFITM1	interferon induced transmembrane protein 1	NM_003641	1385.92	716.394	0.516909	0.000410892	2.58263e-25	10.32
GI_23510334-S	IHPK1	inositol hexaphosphate kinase 1	NM_153273	137.66	86.608	0.629144	0.00374623	1.5881e-06
GI_24308146-S	IL17RD	interleukin 17 receptor D	NM_017563	137.814	24.3573	0.17674	3.25302e-06	3.54421e-34	25.1368
GI_4557668-S	IL4R	interleukin 4 receptor	NM_000418	452.478	287.096	0.634497	0.0013173	3.39046e-13
GI_37622353-S	INHBE	inhibin, beta E	NM_031479	226.961	35.8768	0.158075	2.41304e-05	7.356e-38	7.28198
GI_31341283-S	INM01	hypothetical protein INM01	NM_175075	44.6631	20	0.447797	0.000536794	0.000753204	5.41164	-	+	+
GI_11321594-S	ITGA9	integrin, alpha 9	NM_002207	128.057	44.6964	0.349035	2.27136e-05	4.65099e-19
GI_19743818-A	ITGB1	integrin, beta 1, transcript variant 1D	NM_033668	347.545	160.646	0.462231	0.00226179	1.35837e-11		-	+	-
GI_33589836-S	ITM2A	integral membrane protein 2A	NM_004867	239.791	143.407	0.59805	7.83469e-05	1.73353e-14
GI_40556392-I	JADE1	PHD protein Jade-1, transcript variant L	NM_199320	120.613	69.7273	0.578108	0.00450895	5.33421e-06
GI_11863151-S	JARID2	Jumonji, AT rich interactive domain 2	NM_004973	2284.1	1517.05	0.664178	0.00054514	4.05331e-18	8.91864	+	+	+
GI_7662245-S	JMJD2A	jumonji domain containing 2A	NM_014663	284.831	175.022	0.614477	1.65269e-05	2.34265e-15	5.89895
GI_4557682-S	KAL1	Kallmann syndrome 1 sequence	NM_000216	383.53	240.39	0.626783	0.000723829	5.75672e-17	11.8481
GI_31377664-S	KCTD10	potassium channel tetramerisation domain containing 10	NM_031954	159.759	103.669	0.648909	0.000806952	1.30282e-07
GI_7661995-S	KIAA0205	KIAA0205 gene product	NM_014873	61.8109	37.5922	0.608181	0.0097788	0.00541215
GI_7662307-S	KIAA0792	KIAA0792 gene product	NM_014698	404.042	200.636	0.496572	5.63312e-05	6.95979e-32	4.05025
GI_37542990-S	KIAA1157	KIAA1157 protein	XM_051093	73.615	34.901	0.474102	0.00892227	0.000158418
GI_29336036-S	KIAA1444	LU1 protein	NM_032512	1387.17	705.64	0.50869	0.000853005	3.78474e-19	19.1978
GI_22055338-S	KIAA1465	KIAA1465 protein	XM_027396	508.691	66.3296	0.130393	0.000129747	7.356e-38
GI_39930400-S	KIAA1465	KIAA1465 protein	NM_020851	152.777	27.4194	0.179473	0.00442934	2.6735e-08
GI_34147343-S	KIAA1533	KIAA1533	NM_020895	694.796	394.713	0.568099	0.000889443	1.60867e-17	6.19783
GI_13449264-S	KIAA1608	KIAA1608	NM_024820	268.96	114.838	0.426971	7.69723e-05	1.53205e-28
GI_20143966-I	KIF23	kinesin family member 23, transcript variant 1	NM_138555	69.9988	33.561	0.479451	0.00132505	2.27742e-05
GI_38455404-S	KNG	kininogen	NM_000893	55.854	20	0.358076	0.000893939	7.77383e-06
GI_40354193-A	KRT18	keratin 18, transcript variant 1	NM_000224	4536.17	2123.37	0.468098	0.000191167	7.356e-38		-	+	-
GI_4504918-S	KRT8	keratin 8	NM_002273	3941.3	2499	0.634055	0.00716251	4.14756e-07
GI_31341197-S	KRTCAP3	keratinocyte associated protein 3	NM_173853	108.547	69.0958	0.636552	0.00261224	2.5213e-05	10.9338
GI_7669502-I	LAMP2	lysosomal-associated membrane protein 2, transcript variant LAMP2B	NM_013995	635.02	384.325	0.605217	8.5936e-05	1.66669e-25
GI_20428651-S	LCK	lymphocyte-specific protein tyrosine kinase	NM_005356	68.9243	20	0.290173	0.00132822	1.1013e-08
GI_27436943-S	LEFTB	left-right determination, factor B	NM_020997	51.7234	28.8477	0.55773	0.00698606	0.00514768	408.111	-	+	+
GI_30410038-S	LEP13	late envelope protein 13	NM_178431	37.8945	20	0.527781	0.00856284	0.00334059
GI_40548386-S	LOC129642	hypothetical protein BC016005	NM_138799	490.667	294.59	0.600387	0.000659558	4.43824e-19
GI_18592330-S	LOC149832	hypothetical protein LOC149832	XM_097733	69.7223	45.3168	0.649961	0.00224775	0.0039413	3.59169
GI_31341922-S	LOC151963	similar to BcDNA:GH11415 gene product	NM_178496	223.415	115.249	0.515852	0.0030687	1.96277e-09	7.36497	-	+	-
GI_31341108-S	LOC170261	hypothetical protein LOC170261	NM_173798	117.985	67.7838	0.574512	0.00332998	7.05229e-06
GI_30155278-S	LOC219700	LOC219700	XM_167570	225.355	121.95	0.541146	0.000531299	7.7063e-17	4.85832
GI_20482945-S	LOC220018	LOC220018	XM_167816	1096.68	324.824	0.296188	1.52307e-05	7.356e-38
GI_27498431-S	LOC221683	LOC221683	XM_168089	1856.3	218.221	0.117557	4.33683e-06	7.356e-38	41.5329
GI_42660495-S	LOC283731	hypothetical protein LOC283731	XM_378525	46.1174	20	0.433676	0.000532742	7.14357e-09
GI_27501384-S	LOC286470	LOC286470	XM_212325	1886.26	1230.75	0.652482	0.00223597	3.73097e-12
GI_37541926-S	LOC338756	similar to hypothetical protein	XM_291989	1970.55	115.363	0.0585436	2.27269e-05	7.356e-38	3.47399
GI_29740257-S	LOC338951	hypothetical LOC338951	XM_294750	60.0597	27.8253	0.463294	0.0031488	0.00012829
GI_29744077-S	LOC340542	hypothetical protein LOC340542	XM_291335	130.066	80.5481	0.619286	0.00110549	4.4528e-07
GI_29744085-S	LOC340543	similar to hypothetical protein MGC15737	XM_291334	129.495	69.5306	0.536937	0.000489073	4.00841e-09
GI_37542863-S	LOC374450	hypothetical gene supported by BC014370	XM_353025	48.461	22.6915	0.468243	0.00439203	0.00157911
GI_37547151-S	LOC375180	LOC375180	XM_353275	84.0657	35.312	0.420052	0.000644295	1.33681e-08	9.89827
GI_37549344-S	LOC375301	similar to RIKEN cDNA 1110046B24	XM_351511	162.423	107.527	0.662018	0.000461193	2.91813e-07	3.94339
GI_37552401-S	LOC375662	similar to asparagine synthetase; glutamine-dependent asparagine synthetase; TS11 cell cycle control protein	XM_351780	2685.99	1117.95	0.416215	5.76752e-05	7.356e-38	6.37973
GI_42660007-S	LOC387834	similar to DKFZp434C0631 protein	XM_370675	165.361	88.742	0.536656	0.000304937	2.9337e-13
GI_42661631-S	LOC388540	LOC388540	XM_373805	75.022	45.5302	0.606891	4.4646e-05	0.00055496
[truncated: 178 more rows]

## Sheet: E up in SOX2 kd
Table S1 E				Signal	Signal	Ratio	P value	P value	Ratio		ChIP-chip data Boyer et al.
[truncated: 1,768 more rows]

[truncated: 1 more sheets: F down in SOX2 kd]
