# Supplementary material for: Silencing of core transcription factors in human EC cells highlights the importance of autocrine FGF signaling for self-renewal
Source: BMC Dev Biol. 2007 May 16;7:46. doi: 10.1186/1471-213X-7-46 (PMC1885259; doi:10.1186/1471-213X-7-46)
Supplement: Additional file 6 — TGFβ pathway genes differentially expressed in the OCT4 and SOX2 knock-downs. INHBA, and NODAL were included because of their roles in sustaining the undifferenitated growth of hES cells, although their expression did not change significantly (n.s.) or was below detectable levels (n.expr.). The probe for TGFB1 was found to be falsely designed (n/a). [file 1471-213X-7-46-S6.xls]

## Sheet: Table S2
Table S2
				expression ratio
BMP signaling			function	OCT4 k.d.	SOX2 k.d.
p	ALK2	activin A receptor, type I	type I receptor	1.67216	1.68451
s	ALK3	BMP receptor, type IA	type I receptor	0.417534	0.392504
p	BMP1	bone morphogenetic protein 1	ligand	4.90793	5.3481
p	BMP4	bone morphogenetic protein 4	ligand	5.94771	5.2753
p	BMP6	bone morphogenetic protein 6	ligand	2.93727	4.06115
p	BMP7	bone morphogenetic protein 7	ligand	2.72622	2.96652
p	GREM1	cysteine knot superfamily 1, BMP antagonist 1	inhibitor	25.1476	23.8459
s	GDF3	growth differentiation factor 3	inhibitor	0.020152	0.0157801
p	ID2	inhibitor of DNA binding 2	induced target	1.60716	1.48028
TGFb signaling
	TGFB1	transforming growth factor, beta 1	ligand	n/a	n/a
p	TGFB2	transforming growth factor, beta 2	ligand	2.84523	3.49265
p	TGFB3	transforming growth factor, beta 3	ligand	2.81363	3.08748
p	THBS1	thrombospondin 1	activator	19.4567	22.0528
s	THBS2	thrombospondin 2	activator	0.10096	0.084191
p	THBS3	thrombospondin 3	activator	2.0774	2.05566
p	CDKN2B	cyclin-dependent kinase inhibitor 2B	induced target	17.5299	19.4333
p	TGFBI	transforming growth factor, beta-induced, 68kDa	induced target	13.8709	13.1785
Activin signaling
─	INHBA	inhibin, beta A (activin A)	ligand	n.s.	n.s.
s	INHBE	inhibin, beta E	ligand	0.147546	0.155015
s	FST	follistatin, transcript variant FST344	inhibitor	0.571787	0.601579
Nodal signaling
─	NODAL	nodal homolog	ligand	n.expr.	n.expr.
s	TDGF1	teratocarcinoma-derived growth factor 1	co-ligand	0.146235	0.131798
p	LEFTA	left-right determination, factor A	antagonist	50.604	54.6408
s	LEFTB	left-right determination, factor B	antagonist	0.445731	n.s.
Smads
p	MADH2	MAD, mothers against decapentaplegic homolog 2	R-Smad	1.81089	1.81983
p	MADH3	MAD, mothers against decapentaplegic homolog 3	R-Smad	1.727	1.80296
p	MADH6	MAD, mothers against decapentaplegic homolog 6	I-Smad	2.55419	2.51963
