# Supplementary material for: Silencing of core transcription factors in human EC cells highlights the importance of autocrine FGF signaling for self-renewal
Source: BMC Dev Biol. 2007 May 16;7:46. doi: 10.1186/1471-213X-7-46 (PMC1885259; doi:10.1186/1471-213X-7-46)
Supplement: Additional file 7 — Primers for esiRNA production and real-time RT-PCR. [file 1471-213X-7-46-S7.xls]

## Sheet: Table S3
Table S3
T7-linked primers for esiRNA production
each primer contained a T7 promotor sequence at its 5' end: CGTAATACGACTCACTATAGGG
Gene symbol	RefSeq ID	Product (bp)	fwd primer (5'-3')	rev primer (5'-3')
DNMT3B	NM_006892	520	TGAGGAGTCCATTGCTGTTG	CGAGTTCGACTTGGTGGTTA
DPPA4	NM_018189	548	AATTGCTTTGCCAGGAACAT	ATTCCACTGCCTCTGGTGTC
FLJ10884	NM_019079	591	CCAGTCTTGACAACATATCCACA	CATTGCGATTTCCATCTCTG
GAPDH	NM_002046	549	CTCTGCTCCTCCTGTTCGAC	GGTGCTAAGCAGTTGGTGGT
GDF3	NM_020634	601	ACTGGCTCTGTTCCTGGTTC	ATTGTCCTGGTAGAGCATGG
NANOG 1	NM_024865	628	AACTGGCCGAAGAATAGCAA	CTCGCTGATTAGGCTCCAAC
NANOG 2	NM_024865	609	GACTGAGCTGGTTGCCTCAT	TCTGGAACCAGGTCTTCACC
OCT4	NM_002701	620	GAGAAGGAGAAGCTGGAGCA	GTGAAGTGAGGGCTCCCATA
OTX2	NM_021728	619	AGCCAATCCTTGGTTGAATCT	CTGCCAAATCCAGGAAGAAA
PRDM14	NM_024504	618	CGGAGACAATTCTGTGATGTG	CTGGAGGCTGTGAACCTCTT
SALL2	NG_001332	583	GAAGCCAAGGAGAAGACAGC	CCTGGTACACCTCTGCACAC
SOX2	NM_003106	697	CATCACCCACAGCAAATGAC	GGAAAGTTGGGATCGAACAA
TDGF1	NM_003212	424	TGGAGACTAATTCTAATGTGGACCT	GAATAGCTTGGAGGAAACACAA
ZIC3	NM_003413	605	AACTAGCACCAGCCACAACC	TGTAGAGTAACATCACATCCTCAGC
ZNF206	NM_032805	584	TTAGTTGTAATGCTGGCAAGAG	TTCACTGCTGCCAAGAAGG
ZNF589	NM_016089	550	GCATCTGACTACTTCCTTCTGC	TCCAAGGTACACTCATTGACACA
primers for real-time PCR
Gene symbol	RefSeq ID	Product (bp)	fwd primer (5'-3')	rev primer (5'-3')
ACTB	NM_001101	87	TCAAGATCATTGCTCCTCCTGAG	ACATCTGCTGGAAGGTGGACA
BMP4	NM_130851	91	TGAGTGCCATCTCCATGCTGTA	CGGCACCCACATCCCTCTACTA
CDX2	NM_001265	78	TCACTACAGTCGCTACATCACCATC	TTAACCTGCCTCTCAGAGAGCC
DNMT3B	NM_006892	93	GCTCACAGGGCCCGATACTT	GCAGTCCTGCAGCTCGAGTTTA
DPPA4	NM_018189	91	TGGTGTCAGGTGGTGTGTGG	CCAGGCTTGACCAGCATGAA
FGF19	NM_005117	100	CCCTGAGCAGTGCCAAACAG	TCAGGCTCCTCTGGGACCAT
FLJ10884	NM_019079	85	CCCAGGGTGAATCACGAAGTTA	TTGCGATTTCCATCTCTGTCATC
FOS	NM_005252	79	GGAGGACCTTATCTGTGCGTGAA	GACTTGAGTCCACACATGGATGC
GAPDH	NM_002046	81	CTGGTAAAGTGGATATTGTTGCCAT	TGGAATCATATTGGAACATGTAAACC
GDF3	NM_020634	96	TTGGCACAAGTGGATCATTGC	TTGGCACAAGTGGATCATTGC
HCG	NM_033043, NM_033378, NM_033183, NM_000737, BC069367, BC106723	112	GTGCATCACCGTCAACACCA	CACATCGCGGTAGTTGCACA
KLF4	NM_004235	114	GGGCCCAATTACCCATCCTT	CTTTGGCTTGGGCTCCTCTG
KRT7	NM_005556	74	AGATCGCCACCTACCGCAAG	ATTCACGGCTCCCACTCCAT
LEFTA	NM_003240	76	GTCCATCACCCATCCTAAGCAC	GCCAGCATTTCCTACTAGAGCTCA
NANOG	NM_024865	78	CCTGTGATTTGTGGGCCTG	GACAGTCTCCGTGTGAGGCAT
OCT4	NM_002701	119	GTGGAGGAAGCTGACAACAA	ATTCTCCAGGTTGCCTCTCA
OTX2	NM_021728	120	GCCAATCCTTGGTTGAATCTTAGG	CAATCAGTCACACAATTCACACAGC
PRDM14	NM_024504	90	CATGCGAGTCCACTCTGGAGAC	CTGATGTGTGTGCGGAGTATGC
SALL2	NG_001332	119	TGCCTGAGAAGCCCATCATAGA	TTCCTAGGGTTGGGTCACCAAT
SOX2	NM_003106	78	GTATCAGGAGTTGTCAAGGCAGAG	TCCTAGTCTTAAAGAGGCAGCAAAC
SOX8	NM_014587	90	GTCCTTGCCCATGACTGTGC	CCTGCGAGCCAAGATCACTTC
TDGF1	NM_003212	76	GGGATACAGCACAGTAAGGAGCTAA	CACAAAAGGACCCCAGCATG
ZIC3	NM_003413	98	GCTTGTTGGTGGTGGTGATGTT	CAGGACTTTGGCACGGTTTAAGA
ZNF206	NM_032805	98	TCACCATGGCCAGAGGAGAG	GCAGGCCACGCCTTATTCTC
ZNF589	NM_016089	112	TCGGGTGGCTAAATTACATCCAG	CCCAAGGGAGTAAGGCAAACTG
